# Supplementary material for: In vitro and in vivo drug screens of tumor cells identify novel therapies for high‐risk child cancer
Source: EMBO Mol Med. 2021 Dec 20;14(4):e14608. doi: 10.15252/emmm.202114608 (PMC8988207; doi:10.15252/emmm.202114608)
Supplement: Supplementary file 7 — Source Data Figure 2AB [file EMMM-14-e14608-s008.xlsx]

## Sheet: RA-002
CompoundID	DrugName	Target	Pathway	AUC_Patient	Median_AUC	IC50_Patient	Median_IC50	Zscore_AUC	Zscore_IC50	cMAX
CCIA-000057	Vismodegib	SHH		362.06	500	NA	5	-11.0535	NA	NA
CCIA-000085	Vincristine sulfate	microtubule		18.37	301.2	NA	0.039	-5.25217	NA	NA
CCIA-000087	Everolimus	mTOR	PI3K/AKT/mTOR	189.35	388.825	NA	5	-4.51993	NA	NA
CCIA-000131	Temsirolimus	mTOR	PI3K/AKT/mTOR	176.5	370.85	NA	5	-3.61463	NA	NA
CCIA-000086	Sirolimus (Rapamycin)	mTOR	PI3K/AKT/mTOR	191.12	384.45	NA	5	-3.17688	NA	NA
CCIA-000005	Mercaptopurine	anti-metabolite		380	490.435	5	5	-2.27761	0.228777	NA
CCIA-000095	Erlotinib hydrochloride	EGFR		346.28	484.74	5.39	5	-4.62524	0.161864	NA
CCIA-000193	Olaparib	PARP		391.86	467.53	5	5	-2.34082	-0.0729124	NA
CCIA-000003	Fluorouracil	anti-metabolite		376.25	481.31	5	5	-3.76542	-0.130131	NA
CCIA-000031	Pentostatin	ADA		438.9	496.545	5	5	-3.09993	-0.151279	NA
CCIA-000194	Idelalisib	PIK3CA - delta	PI3K/AKT/mTOR	422.1	487.99	5	5	-2.46988	-0.325534	NA
CCIA-000009	Dacarbazine	alkylating		358.9	500	5	5	-5.87332	-0.336678	NA
CCIA-000012	Busulfan	alkylating		454.32	499.59	5	5	-2.97127	-0.33716	NA
CCIA-000011	Temozolomide	alkylating		406.83	500	5	5	-6.10655	-0.337426	NA
CCIA-000055	Pemetrexed	anti-metabolite		381	486.24	5	5	-5.05594	-0.337952	985
CCIA-000138	Ruxolitinib (INCB018424)	JAK1, JAK2, JAK3		455.2	497.68	5	5	-3.13628	-0.341342	NA
CCIA-000007	Thiotepa	alkylating		404.76	486.165	3.58	5	-2.35363	-0.760108	20
CCIA-000126	Cabozantinib	MET, RET, VEGFR		445.9	487.415	4.11	5	-2.10757	-0.900644	NA
CCIA-000068	Vandetanib	VEGFR, RET, EGFR		385.96	481.8	0.92	5	-2.61707	-4.25069	NA
CCIA-000053	Axitinib	TKI multi		374.16	461.94	0.22	5	-2.90349	-4.58321	NA
CCIA-000076	Lapatinib	ERBB2		426.84	495.145	1.33	5	-3.85835	-5.97264	4.4
CCIA-000065	Sorafenib	TKI multi		391.32	491.76	1.41	5	-2.23702	-6.04391	NA
CCIA-000061	Topotecan hydrochloride	TOP1		181.28	348.86	0.0057	0.3	-1.78996	-1.87158	NA
CCIA-000004	Thioguanine	anti-metabolite		354.39	463.82	0.56	5	-1.75665	-1.65745	NA
CCIA-000125	Ponatinib	Abl/FGFR		313.53	430.27	0.18	2.3	-1.72196	-1.39945	0.1
CCIA-000124	Omacetaxine mepesuccinate	ribosome		156.51	292	0.0035	0.086	-1.65816	-1.87341	NA
CCIA-000075	Tamoxifen citrate	ESR1		427.57	494.275	1.54	5	-1.63026	-6.83426	NA
CCIA-000059	Methotrexate	anti-metabolite		365.12	491.62	5	5	-1.58679	0.144192	NA
CCIA-000052	Sunitinib	TKI multi		430.36	472.95	1.59	5	-1.50181	-2.2119	NA
CCIA-000026	Cladribine	anti-metabolite		326.42	437.595	0.069	4.04	-1.49595	-2.39671	NA
CCIA-000078	Fulvestrant	ESR1		442.73	497.06	5	5	-1.4793	-0.0591775	NA
CCIA-000077	Irinotecan hydrochloride	TOP1		386.16	461.59	1.33	4.98	-1.45258	-1.14053	0.34
CCIA-000016	Lomustine	alkylating mustard		460.32	499.05	6.39	5	-1.38639	0.938571	NA
CCIA-000047	Oxaliplatin	alkylating		438.2	489.015	4.65	5	-1.36819	-0.214596	5.92
CCIA-000070	Ixabepilone	microtubule		129.96	327.93	0.0036	0.094	-1.35758	-1.23456	NA
CCIA-000017	Azacitidine	anti-metabolite		409	484.35	1.66	5	-1.33322	-4.22783	NA
CCIA-000063	Pazopanib hydrochloride	TKI multi		448.34	485.62	3.39	5	-1.3197	-1.4764	152.4
CCIA-000042	Clofarabine	anti-metabolite		331.17	438.56	0.08	4.09	-1.24525	-2.09713	NA
CCIA-000039	Chlorambucil	alkylating mustard		439.97	477.25	5	5	-1.18256	0.219525	NA
CCIA-000064	Imatinib	TKI multi		328.06	494.145	NA	5	-1.18053	NA	NA
CCIA-000034	Vorinostat	HDAC		428.27	468.06	2.33	5	-1.15289	-1.04449	1.7
CCIA-000099	Melphalan hydrochloride	alkylating		401.36	469.02	3.07	5	-1.14414	0.0106562	NA
CCIA-000092	Carfilzomib	proteosome		74.19	272.8	1e-06	0.071	-1.08189	-5.42349	NA
CCIA-000018	Decitabine	anti-metabolite		407.09	461.435	5	5	-1.01086	0.284132	NA
CCIA-000196	Ceritinib	ALK		342.31	394.87	0.4	0.73	-0.980398	-0.690269	NA
CCIA-000091	Vinorelbine tartrate	microtubule		299.52	356.17	0.19	0.215	-0.858466	-0.323553	NA
CCIA-000069	Vemurafenib	BRAF	RAS/RAF/MEK/ERK	448.35	493.12	5	5	-0.707766	0.0213205	NA
CCIA-000083	Paclitaxel	microtubule		236.07	360.23	NA	0.16	-0.617997	NA	NA
CCIA-000037	Letrozole	aromatase		458.34	497.395	5	5	-0.606203	-0.345398	NA
CCIA-000130	Dabrafenib mesylate	BRAF	RAS/RAF/MEK/ERK	448.16	497.145	5	5	-0.598421	0.140595	1.6
CCIA-000040	Mitomycin	alkylating		328.49	370.92	0.28	0.46	-0.593346	-0.52949	NA
CCIA-000100	Nilotinib	TKI multi		465.26	485.44	4.92	5	-0.588658	-0.143769	NA
CCIA-000072	Daunorubicin hydrochloride	DNA anthracycline		191.58	318.575	0.014	0.11	-0.560774	-0.95697	NA
CCIA-000084	Vinblastine sulfate	microtubule		247.89	356.18	NA	0.11	-0.526757	NA	NA
CCIA-000050	Capecitabine	anti-metabolite		463.91	495.93	5	5	-0.489934	0.0236326	NA
CCIA-000134	Rigosertib (ON-01910)	PLK1		339.88	377.845	0.09	0.33	-0.480841	-1.08378	4
CCIA-000024	Procarbazine hydrochloride	alkylating		486.76	499.16	5	5	-0.474218	-0.341342	3.02
CCIA-000081	Docetaxel	microtubule		247.91	349.35	NA	0.15	-0.408252	NA	NA
CCIA-000045	Bendamustine hydrochloride	alkylating mustard		471.22	482.53	5	5	-0.364285	-0.0356051	NA
CCIA-000067	Pralatrexate	anti-metabolite		383.19	479.315	1.07	5	-0.361941	-0.29139	5
CCIA-000058	Crizotinib	ALK, MET, ROS1		429.4	444.78	1.53	3.36	-0.347021	-0.621907	0.91
CCIA-000062	Dasatinib	TKI multi		417.52	470.395	5	5	-0.343323	0.394975	0.27
CCIA-000032	Gemcitabine hydrochloride	anti-metabolite		282.61	376.56	0.044	0.18	-0.337093	-0.697839	71
CCIA-000073	Doxorubicin hydrochloride	DNA anthracycline		254.89	313.235	0.055	0.11	-0.319619	-0.441498	NA
CCIA-000049	Bortezomib	Proteosome		79.83	125.27	1e-06	0.0047	-0.263472	-5.37859	NA
CCIA-000022	Cytarabine hydrochloride	anti-metabolite		409.31	434.07	3.72	5	-0.174899	0.431761	NA
CCIA-000088	Dactinomycin	RNA		107	166.92	5	0.00235	-0.145736	2.10211	NA
CCIA-000128	Epirubicin hydrochloride	DNA anthracycline		295.1	320.78	0.09	0.19	-0.0976918	-0.409898	NA
CCIA-000129	Trametinib	MEK	RAS/RAF/MEK/ERK	413.67	430.89	5.26	5	-0.0945669	0.589437	NA
CCIA-000054	Mitoxantrone	DNA		258.19	310.17	0.057	0.14	-0.0120677	-0.269986	NA
CCIA-000079	Teniposide	TOP2		345.66	358.43	0.47	0.4	0.0260198	-0.0109205	NA
CCIA-000157	Palbociclib	CDK4/6		454.47	474.845	3.39	5	0.0815942	-0.0494751	NA
CCIA-000149	Venetoclax	BCL2		460.94	479.56	5	5	0.105617	0.33763	NA
CCIA-000123	Idarubicin hydrochloride	DNA anthracycline		408.97	457.165	5	4.46	0.115987	0.647832	NA
CCIA-000056	Gefitinib	EGFR		465.86	481.24	5	5	0.134102	0.320229	0.78
CCIA-000027	Ifosfamide	alkylating		495.28	500	5	5	0.164585	-0.341342	NA
CCIA-000090	Bleomycin sulfate	DNA		439.11	450.68	5	5	0.200047	0.70373	NA
CCIA-000033	Nelarabine	anti-metabolite		490.23	499.805	5	5	0.203265	-0.337426	NA
CCIA-000098	Abiraterone	androgen		495.69	499.97	5	5	0.3458	-0.173276	NA
CCIA-000074	Etoposide	TOP2		438.19	425.275	3.39	3.3	0.369027	0.519762	NA
CCIA-000046	Carboplatin	alkylating		498.17	500	5	5	0.469323	-0.0857524	NA
CCIA-000048	Fludarabine phosphate	anti-metabolite		495.74	493.15	5	5	0.559651	-0.341342	NA
CCIA-000019	Carmustine	alkylating mustard		497.39	493.93	9.38	5	0.59921	2.23632	NA
CCIA-000028	Cisplatin	alkylating		498.02	489.2	9.91	5	0.791366	2.87172	NA
CCIA-000153	GENZ-644282	TOP1		400.81	211.3	1.58	0.041	1.10429	1.25558	NA
CCIA-000254	Afuresertib	AKT	PI3K/AKT/mTOR	NA	455.99	NA	4.86	NA	NA	0.4
CCIA-000262	Alectinib	ALK		NA	463.945	NA	5	NA	NA	NA
CCIA-000198	Alisertib	AURKA		NA	424.65	NA	5	NA	NA	NA
CCIA-000270	Alpelisib	PIK3CA	PI3K/AKT/mTOR	NA	437.025	NA	4.635	NA	NA	2.99
CCIA-000200	BKM120	PIK3CA - pan	PI3K/AKT/mTOR	NA	410.04	NA	1.28	NA	NA	NA
CCIA-000267	Cobimetinib	MEK	RAS/RAF/MEK/ERK	NA	437.585	NA	3.97	NA	NA	NA
CCIA-000268	Copmatinib	MET		NA	495.855	NA	5	NA	NA	NA
CCIA-000201	Crenolanib	FLT3, PDGFRA, PDGFRB		NA	486.865	NA	5	NA	NA	NA
CCIA-000238	Dinaciclib	CDK1/2/9		NA	245.02	NA	0.013	NA	NA	NA
CCIA-000252	Entrectinib	NTRK, ROS1, ALK		NA	437.05	NA	2.17	NA	NA	NA
CCIA-000266	Idasanutlin	MDM2		NA	492.145	NA	5	NA	NA	NA
CCIA-000271	Ixazomib	Proteosome		NA	277.53	NA	0.0785	NA	NA	NA
CCIA-000210	LDE225	SHH		NA	492.93	NA	5	NA	NA	NA
CCIA-000258	MK-2206	AKT	PI3K/AKT/mTOR	NA	420.235	NA	2.21	NA	NA	NA
CCIA-000272	Nintedanib	VEGFR, FGFR, PDGFR		NA	462.595	NA	5	NA	NA	NA
CCIA-000259	Panobinostat	HDAC		NA	244.775	NA	0.0435	NA	NA	0.06
CCIA-000239	Pinometostat	DOT1L		NA	499.835	NA	5	NA	NA	NA
CCIA-000273	PRI-724	WNT		NA	476.495	NA	5	NA	NA	NA
CCIA-000256	Quizartinib	FLT3		NA	490.78	NA	5	NA	NA	NA
CCIA-000263	Ribociclib	CDK4/6		NA	453.16	NA	5	NA	NA	7.1
CCIA-000257	Talazoparib	PARP		NA	444.97	NA	5	NA	NA	0.06
CCIA-000255	Tazemetostat	EZH2		NA	500	NA	5	NA	NA	0.4
CCIA-000265	Tofacitnib	JAK		NA	485.4	NA	5	NA	NA	NA
CCIA-000260	Veliparib	PARP		NA	498.45	NA	5	NA	NA	3.5
CCIA-000261	Volasertib	PLK1		NA	345.725	NA	0.16	NA	NA	NA
CCIA-000269	Voxtalisib	PI3K/mTOR dual	PI3K/AKT/mTOR	NA	453.78	NA	4.3	NA	NA	1.5

## Sheet: RA-003
CompoundID	DrugName	Target	AUC_Patient	Median_AUC	IC50_Patient	Median_IC50	Zscore_AUC	Zscore_IC50
CCIA-000003	Fluorouracil	anti-metabolite	476.31	485.29	5	5	0.0389533	-0.150688
CCIA-000004	Thioguanine	anti-metabolite	495.84	465.28	5	5	0.777662	0.488119
CCIA-000005	Mercaptopurine	anti-metabolite	472.88	493.05	5	5	0.0946299	0.253149
CCIA-000007	Thiotepa	alkylating	498.84	485.795	5	5	0.742638	0.160132
CCIA-000009	Dacarbazine	alkylating	500	500	5	5	0.406137	-0.378696
CCIA-000011	Temozolomide	alkylating	494.46	500	5	5	0.0821498	-0.384094
CCIA-000012	Busulfan	alkylating	499.71	499.72	5	5	0.513784	-0.383781
CCIA-000016	Lomustine	alkylating mustard	457.28	499.1	5	5	-1.44375	-0.354502
CCIA-000017	Azacitidine	anti-metabolite	492.62	486.66	5	5	0.393399	-0.116911
CCIA-000018	Decitabine	anti-metabolite	480.02	464.855	5	5	0.571521	0.221674
CCIA-000019	Carmustine	alkylating mustard	373.68	493.93	4.38	5	-5.83348	-0.683229
CCIA-000022	Cytarabine hydrochloride	anti-metabolite	496.02	435.005	5	5	0.889836	0.559699
CCIA-000024	Procarbazine hydrochloride	alkylating	498.86	499.82	5	5	0.476074	-0.389906
CCIA-000026	Cladribine	anti-metabolite	483.25	444.095	5	4.42	0.759021	0.716598
CCIA-000027	Ifosfamide	alkylating	500	500	5	5	0.52325	-0.389906
CCIA-000028	Cisplatin	alkylating	477.85	489.2	5	5	-0.365879	-0.372912
CCIA-000031	Pentostatin	ADA	499.84	497.42	5	5	0.662778	-0.389906
CCIA-000032	Gemcitabine hydrochloride	anti-metabolite	445.06	369.01	5	0.18	0.596198	1.1233
CCIA-000033	Nelarabine	anti-metabolite	489.62	500	5	5	0.138816	-0.384094
CCIA-000034	Vorinostat	HDAC	481.44	463.85	5	5	0.550565	0.619343
CCIA-000037	Letrozole	aromatase	498.22	498.56	5	5	0.457971	-0.389906
CCIA-000039	Chlorambucil	alkylating mustard	470.52	480.73	5	5	-0.161887	0.164498
CCIA-000040	Mitomycin	alkylating	432.9	369.215	2.62	0.435	0.751293	1.00627
CCIA-000042	Clofarabine	anti-metabolite	485.56	438.56	5	4.09	0.717547	0.692396
CCIA-000045	Bendamustine hydrochloride	alkylating mustard	448.46	485.87	5	5	-1.86819	-0.0809418
CCIA-000046	Carboplatin	alkylating	500	500	5	5	0.5846	-0.096462
CCIA-000047	Oxaliplatin	alkylating	488.69	489.945	5	5	0.251489	-0.020107
CCIA-000048	Fludarabine phosphate	anti-metabolite	484.03	493.86	5	5	-0.0287614	-0.389906
CCIA-000049	Bortezomib	Proteosome	43.94	127.8	0.00068	0.0049	-0.877635	-1.26932
CCIA-000050	Capecitabine	anti-metabolite	476.76	495.535	5	5	-0.0979454	0.0262166
CCIA-000052	Sunitinib	TKI multi	499.25	474.52	5	5	1.14537	0.453015
CCIA-000053	Axitinib	TKI multi	452.36	464.72	5	5	-0.226828	0.477613
CCIA-000054	Mitoxantrone	DNA	293.33	323.63	0.13	0.15	0.232746	0.181708
CCIA-000055	Pemetrexed	anti-metabolite	458.6	485.33	5	5	-0.874199	-0.383593
CCIA-000056	Gefitinib	EGFR	494.65	478.97	5	5	0.718072	0.271568
CCIA-000057	Vismodegib	SHH	483.2	500	5	5	-0.774781	-0.389906
CCIA-000058	Crizotinib	ALK, MET, ROS1	486.68	444.78	5	3.12	1.09599	0.863078
CCIA-000059	Methotrexate	anti-metabolite	457.86	493.17	5	5	-0.0143196	0.161182
CCIA-000061	Topotecan hydrochloride	TOP1	360.34	339.2	0.58	0.28	0.297258	0.287263
CCIA-000062	Dasatinib	TKI multi	415.18	477.225	5	5	-0.559052	0.347848
CCIA-000063	Pazopanib hydrochloride	TKI multi	500	485.62	5	5	0.872943	-0.228138
CCIA-000064	Imatinib	TKI multi	492.82	498.925	5	5	0.229276	0.109258
CCIA-000065	Sorafenib	TKI multi	476.93	491.76	5	5	-0.388361	-0.298344
CCIA-000067	Pralatrexate	anti-metabolite	500	475.95	5	5	0.590301	0.346747
CCIA-000068	Vandetanib	VEGFR, RET, EGFR	475.8	481.8	5	5	0.111904	0.5085
CCIA-000069	Vemurafenib	BRAF	496.46	496.32	5	5	0.387608	0.0199151
CCIA-000070	Ixabepilone	microtubule	404.55	336.73	NA	0.1065	0.644035	NA
CCIA-000072	Daunorubicin hydrochloride	DNA anthracycline	321.25	321.17	NA	0.18	0.343306	NA
CCIA-000073	Doxorubicin hydrochloride	DNA anthracycline	369.51	313.32	NA	0.11	0.615716	NA
CCIA-000074	Etoposide	TOP2	437.47	425.275	5	2.98	0.364567	0.83646
CCIA-000075	Tamoxifen citrate	ESR1	477.01	494.275	5	5	-0.0547174	-0.241325
CCIA-000076	Lapatinib	ERBB2	497.46	494.595	5	5	0.630351	-0.291615
CCIA-000077	Irinotecan hydrochloride	TOP1	457.06	471.02	5	4.96	-0.00125424	0.591767
CCIA-000078	Fulvestrant	ESR1	500	497.33	5	5	0.554852	-0.34129
CCIA-000079	Teniposide	TOP2	373.08	358.43	1.43	0.39	0.300737	0.63012
CCIA-000081	Docetaxel	microtubule	395.9	343.475	NA	0.18	0.53812	NA
CCIA-000083	Paclitaxel	microtubule	415.42	342.88	NA	0.17	0.596136	NA
CCIA-000084	Vinblastine sulfate	microtubule	382.53	346.66	1.58	0.092	0.465996	1.0431
CCIA-000085	Vincristine sulfate	microtubule	354.72	295.09	0.96	0.04	0.653316	0.917135
CCIA-000086	Sirolimus (Rapamycin)	mTOR	418.6	382.74	NA	5	0.611623	NA
CCIA-000087	Everolimus	mTOR	439.71	389.19	5	5	0.954415	0.639138
CCIA-000088	Dactinomycin	RNA	264.48	166.92	0.02	0.0024	0.858224	0.582701
CCIA-000090	Bleomycin sulfate	DNA	456.75	449.84	5	5	0.355635	0.668021
CCIA-000091	Vinorelbine tartrate	microtubule	374.28	353.47	1.28	0.22	0.218226	0.693403
CCIA-000092	Carfilzomib	proteosome	60.41	256.08	0.0012	0.051	-1.17487	-1.67718
CCIA-000095	Erlotinib hydrochloride	EGFR	488.14	482.9	5	5	0.527588	-0.0367567
CCIA-000098	Abiraterone	androgen	500	498.93	5	5	0.572639	-0.255394
CCIA-000099	Melphalan hydrochloride	alkylating	464.44	469.81	5	5	0.187173	0.634173
CCIA-000100	Nilotinib	TKI multi	478.69	485.44	5	5	-0.0180799	-0.115069
CCIA-000123	Idarubicin hydrochloride	DNA anthracycline	298.97	457.165	0.049	4.6	-0.914603	-1.65905
CCIA-000124	Omacetaxine mepesuccinate	ribosome	324.75	298.78	NA	0.11	0.471564	NA
CCIA-000125	Ponatinib	Abl/FGFR	472.78	429.18	5	1.6	0.832881	0.90401
CCIA-000126	Cabozantinib	MET, RET, VEGFR	499.67	491.09	5	5	0.8664	-0.200964
CCIA-000128	Epirubicin hydrochloride	DNA anthracycline	306.85	329.35	0.14	0.26	-0.00514365	-0.189966
CCIA-000129	Trametinib	MEK	434.92	430.78	5	5	0.172109	0.570987
CCIA-000130	Dabrafenib mesylate	BRAF	497.76	497.235	5	5	0.361943	0.111502
CCIA-000131	Temsirolimus	mTOR	419.76	372.26	NA	5	0.741663	NA
CCIA-000134	Rigosertib (ON-01910)	PLK1	425.45	364.63	5	0.33	0.809577	1.47028
CCIA-000138	Ruxolitinib (INCB018424)	JAK1, JAK2, JAK3	497.68	498.29	5	5	0.448631	-0.389906
CCIA-000149	Venetoclax	BCL2	406.38	481.61	4.31	5	-0.542855	0.212241
CCIA-000153	GENZ-644282	TOP1	206.44	201.03	0.02	0.048	-0.00803223	-0.291389
CCIA-000157	Palbociclib	CDK4/6	435.2	470.375	5	5	-0.126247	0.335902
CCIA-000193	Olaparib	PARP	497.52	472.15	5	5	0.989263	-0.113749
CCIA-000194	Idelalisib	PIK3CA - delta	498.26	490.41	5	5	0.651331	-0.365826
CCIA-000196	Ceritinib	ALK	372.39	389.88	0.38	0.71	-0.389759	-0.740669
CCIA-000198	Alisertib	AURKA	473.69	408.81	5	5	0.84456	0.665718
CCIA-000200	BKM120	PIK3CA - pan	406.99	413.975	5	1.28	-0.0146607	1.53419
CCIA-000201	Crenolanib	FLT3, PDGFRA, PDGFRB	489.07	490.72	5	5	0.281843	0.486346
CCIA-000210	LDE225	SHH	490.15	493.255	5	5	0.268441	NA
CCIA-000238	Dinaciclib	CDK1/2/9	NA	249.09	NA	0.011	NA	NA
CCIA-000239	Pinometostat	DOT1L	NA	499.835	NA	5	NA	NA
CCIA-000252	Entrectinib	NTRK, ROS1, ALK	NA	437.05	NA	2.09	NA	NA
CCIA-000254	Afuresertib	AKT	NA	456.44	NA	5	NA	NA
CCIA-000255	Tazemetostat	EZH2	NA	500	NA	5	NA	NA
CCIA-000256	Quizartinib	FLT3	NA	491.59	NA	5	NA	NA
CCIA-000257	Talazoparib	PARP	NA	442.725	NA	4.775	NA	NA
CCIA-000258	MK-2206	AKT	NA	424.925	NA	1.91	NA	NA
CCIA-000259	Panobinostat	HDAC	NA	235.94	NA	0.038	NA	NA
CCIA-000260	Veliparib	PARP	NA	499.735	NA	5	NA	NA
CCIA-000261	Volasertib	PLK1	NA	345.725	NA	0.15	NA	NA
CCIA-000262	Alectinib	ALK	NA	464.66	NA	5	NA	NA
CCIA-000263	Ribociclib	CDK4/6	NA	448.16	NA	5	NA	NA
CCIA-000265	Tofacitnib	JAK	NA	482.63	NA	5	NA	NA
CCIA-000266	Idasanutlin	MDM2	NA	492.885	NA	5	NA	NA
CCIA-000267	Cobimetinib	MEK	NA	437.585	NA	3.19	NA	NA
CCIA-000268	Copmatinib	MET	NA	497.685	NA	5	NA	NA
CCIA-000269	Voxtalisib	PI3K/mTOR dual	NA	460	NA	4.725	NA	NA
CCIA-000270	Alpelisib	PIK3CA	NA	443.245	NA	4.635	NA	NA
CCIA-000271	Ixazomib	Proteosome	NA	281.285	NA	0.08	NA	NA
CCIA-000272	Nintedanib	VEGFR, FGFR, PDGFR	NA	462.595	NA	5	NA	NA
CCIA-000273	PRI-724	WNT	NA	481.265	NA	5	NA	NA

## Sheet: RA-013
CompoundID	DrugName	Target	AUC_Patient	Median_AUC	IC50_Patient	Median_IC50	Zscore_AUC	Zscore_IC50
CCIA-000003	Fluorouracil	anti-metabolite	499.92	484.25	5	5	0.914921	-0.150688
CCIA-000004	Thioguanine	anti-metabolite	485.29	465.28	5	5	0.619228	0.488119
CCIA-000005	Mercaptopurine	anti-metabolite	500	491.76	5	5	0.708145	0.253149
CCIA-000007	Thiotepa	alkylating	460.48	486.78	5	5	-0.423944	0.160132
CCIA-000009	Dacarbazine	alkylating	497.51	500	5	5	0.311242	-0.378696
CCIA-000011	Temozolomide	alkylating	493.14	500	5	5	-0.011252	-0.384094
CCIA-000012	Busulfan	alkylating	500	499.715	5	5	0.53437	-0.383781
CCIA-000016	Lomustine	alkylating mustard	490.26	499.1	5	5	0.0835333	-0.354502
CCIA-000017	Azacitidine	anti-metabolite	500	486.66	5	5	0.529937	-0.116911
CCIA-000018	Decitabine	anti-metabolite	468.2	465.975	5	5	0.297465	0.221674
CCIA-000019	Carmustine	alkylating mustard	468.68	493.93	5	5	-0.408592	-0.213406
CCIA-000022	Cytarabine hydrochloride	anti-metabolite	479.96	435.005	5	5	0.691907	0.559699
CCIA-000024	Procarbazine hydrochloride	alkylating	465.79	499.82	5	5	-4.2823	-0.389906
CCIA-000026	Cladribine	anti-metabolite	405.3	450.92	1.29	4.63	-0.347959	-0.362926
CCIA-000027	Ifosfamide	alkylating	482.58	500	5	5	-1.10942	-0.389906
CCIA-000028	Cisplatin	alkylating	483.23	489.2	5	5	-0.0534262	-0.372912
CCIA-000031	Pentostatin	ADA	490.38	497.9	5	5	-0.0124682	-0.389906
CCIA-000032	Gemcitabine hydrochloride	anti-metabolite	407.19	369.01	1.08	0.18	0.41979	0.506602
CCIA-000033	Nelarabine	anti-metabolite	492.45	500	5	5	0.227047	-0.384094
CCIA-000034	Vorinostat	HDAC	449.83	468.06	2.96	5	-0.498625	-0.451078
CCIA-000037	Letrozole	aromatase	481.82	498.56	5	5	-0.311019	-0.389906
CCIA-000039	Chlorambucil	alkylating mustard	451.3	480.73	3.13	5	-0.864137	-1.594
CCIA-000040	Mitomycin	alkylating	363.81	373.625	0.54	0.435	-0.0736584	-0.0510809
CCIA-000042	Clofarabine	anti-metabolite	436.54	440.99	2.67	4.25	0.145008	0.227081
CCIA-000045	Bendamustine hydrochloride	alkylating mustard	453.84	485.87	3.36	5	-1.52655	-1.50994
CCIA-000046	Carboplatin	alkylating	494.68	500	5	5	0.315671	-0.096462
CCIA-000047	Oxaliplatin	alkylating	476.28	489.945	5	5	-0.130145	-0.020107
CCIA-000048	Fludarabine phosphate	anti-metabolite	487.7	493.86	5	5	0.14135	-0.389906
CCIA-000049	Bortezomib	Proteosome	235.12	122.76	NA	0.0047	0.912732	NA
CCIA-000050	Capecitabine	anti-metabolite	472.57	495.535	5	5	-0.218471	0.0262166
CCIA-000052	Sunitinib	TKI multi	500	474.52	5	5	1.1746	0.453015
CCIA-000053	Axitinib	TKI multi	500	461.94	5	5	1.14258	0.477613
CCIA-000054	Mitoxantrone	DNA	164.82	323.63	0.0055	0.15	-0.638032	-1.28695
CCIA-000055	Pemetrexed	anti-metabolite	468.61	485.33	5	5	-0.402844	-0.383593
CCIA-000056	Gefitinib	EGFR	500	478.97	5	5	0.829639	0.271568
CCIA-000057	Vismodegib	SHH	489.33	500	5	5	-0.320169	-0.389906
CCIA-000058	Crizotinib	ALK, MET, ROS1	468.39	444.78	4.98	3.12	0.630697	0.857785
CCIA-000059	Methotrexate	anti-metabolite	404.88	493.17	5	5	-0.787733	0.161182
CCIA-000061	Topotecan hydrochloride	TOP1	318.15	348.86	0.19	0.345	-0.062288	-0.22392
CCIA-000062	Dasatinib	TKI multi	435.31	477.225	5	5	-0.222075	0.347848
CCIA-000063	Pazopanib hydrochloride	TKI multi	500	485.62	5	5	0.872943	-0.228138
CCIA-000064	Imatinib	TKI multi	500	497.15	5	5	0.275681	0.109258
CCIA-000065	Sorafenib	TKI multi	470.63	491.76	5	5	-0.725373	-0.298344
CCIA-000067	Pralatrexate	anti-metabolite	473.96	477.16	5	5	0.400216	0.346747
CCIA-000068	Vandetanib	VEGFR, RET, EGFR	481.66	481.8	5	5	0.258796	0.5085
CCIA-000069	Vemurafenib	BRAF	491.19	496.41	5	5	0.280239	0.0199151
CCIA-000070	Ixabepilone	microtubule	488.39	336.73	5	0.103	0.962444	1.38253
CCIA-000072	Daunorubicin hydrochloride	DNA anthracycline	198.43	321.25	0.0026	0.19	-0.450629	-1.81467
CCIA-000073	Doxorubicin hydrochloride	DNA anthracycline	236.46	313.8	0.012	0.12	-0.519562	-1.34386
CCIA-000074	Etoposide	TOP2	435.55	425.275	2.77	3.3	0.333524	0.365542
CCIA-000075	Tamoxifen citrate	ESR1	455.96	494.275	4.57	5	-0.715852	-0.706884
CCIA-000076	Lapatinib	ERBB2	496.72	494.595	5	5	0.584232	-0.291615
CCIA-000077	Irinotecan hydrochloride	TOP1	458.17	471.02	5	4.96	0.0212515	0.591767
CCIA-000078	Fulvestrant	ESR1	407.26	497.73	5	5	-4.37668	-0.34129
CCIA-000079	Teniposide	TOP2	322.95	359.57	0.23	0.4	-0.22823	-0.375991
CCIA-000081	Docetaxel	microtubule	494.67	343.475	5	0.13	0.961999	1.06644
CCIA-000083	Paclitaxel	microtubule	500	342.88	5	0.1225	0.985535	1.15358
CCIA-000084	Vinblastine sulfate	microtubule	404.02	346.66	NA	0.093	0.582832	NA
CCIA-000085	Vincristine sulfate	microtubule	420.08	295.09	NA	0.04	0.991574	NA
CCIA-000086	Sirolimus (Rapamycin)	mTOR	364.97	384.45	NA	5	-0.0675962	NA
CCIA-000087	Everolimus	mTOR	389.37	389.19	NA	5	0.17585	NA
CCIA-000088	Dactinomycin	RNA	236.17	166.92	NA	0.0033	0.732939	NA
CCIA-000090	Bleomycin sulfate	DNA	344.13	456.75	0.23	5	-1.62956	-2.37291
CCIA-000091	Vinorelbine tartrate	microtubule	389.05	353.47	3.45	0.22	0.433328	1.27567
CCIA-000092	Carfilzomib	proteosome	184.86	256.08	0.00081	0.051	0.0330567	-1.90472
CCIA-000095	Erlotinib hydrochloride	EGFR	466	483.62	5	5	-0.119102	-0.0367567
CCIA-000098	Abiraterone	androgen	487.33	499.66	5	5	-0.0190104	-0.255394
CCIA-000099	Melphalan hydrochloride	alkylating	365.36	469.81	0.35	5	-2.10725	-2.80594
CCIA-000100	Nilotinib	TKI multi	478.8	485.44	5	5	-0.013316	-0.115069
CCIA-000123	Idarubicin hydrochloride	DNA anthracycline	103.76	457.165	0.003	4.6	-5.78164	-3.38171
CCIA-000124	Omacetaxine mepesuccinate	ribosome	405.4	298.78	2.45	0.098	1.14944	2.03562
CCIA-000125	Ponatinib	Abl/FGFR	500	429.18	5	1.6	1.17373	0.90401
CCIA-000126	Cabozantinib	MET, RET, VEGFR	496.86	491.09	5	5	0.71075	-0.200964
CCIA-000128	Epirubicin hydrochloride	DNA anthracycline	266.22	329.35	0.015	0.26	-0.410008	-1.51344
CCIA-000129	Trametinib	MEK	365.64	434.92	NA	5	-0.838583	NA
CCIA-000130	Dabrafenib mesylate	BRAF	498.55	497.145	5	5	0.377433	0.111502
CCIA-000131	Temsirolimus	mTOR	410.06	372.26	NA	5	0.624467	NA
CCIA-000134	Rigosertib (ON-01910)	PLK1	327.25	380.05	0.93	0.33	-0.660926	0.378839
CCIA-000138	Ruxolitinib (INCB018424)	JAK1, JAK2, JAK3	476.88	498.29	5	5	-1.3415	-0.389906
CCIA-000149	Venetoclax	BCL2	170.71	481.61	0.0091	5	-8.84759	-6.40645
CCIA-000153	GENZ-644282	TOP1	185.79	206.44	0.015	0.048	-0.188075	-0.396321
CCIA-000157	Palbociclib	CDK4/6	391.09	470.375	NA	5	-0.774537	NA
CCIA-000193	Olaparib	PARP	446.9	473.84	5	5	-0.511147	-0.113749
CCIA-000194	Idelalisib	PIK3CA - delta	476.24	490.615	5	5	-0.168211	-0.365826
CCIA-000196	Ceritinib	ALK	264.27	389.88	0.065	0.71	-3.32851	-2.87127
CCIA-000198	Alisertib	AURKA	463.24	408.81	4.89	5	0.707031	0.650777
CCIA-000200	BKM120	PIK3CA - pan	366.54	413.975	0.83	1.345	-1.11258	-0.562864
CCIA-000201	Crenolanib	FLT3, PDGFRA, PDGFRB	500	490.58	5	5	0.561306	0.486346
CCIA-000210	LDE225	SHH	494.13	492.81	5	5	0.354232	NA
CCIA-000238	Dinaciclib	CDK1/2/9	NA	249.09	NA	0.011	NA	NA
CCIA-000239	Pinometostat	DOT1L	NA	499.835	NA	5	NA	NA
CCIA-000252	Entrectinib	NTRK, ROS1, ALK	NA	437.05	NA	2.09	NA	NA
CCIA-000254	Afuresertib	AKT	NA	456.44	NA	5	NA	NA
CCIA-000255	Tazemetostat	EZH2	NA	500	NA	5	NA	NA
CCIA-000256	Quizartinib	FLT3	NA	491.59	NA	5	NA	NA
CCIA-000257	Talazoparib	PARP	NA	442.725	NA	4.775	NA	NA
CCIA-000258	MK-2206	AKT	NA	424.925	NA	1.91	NA	NA
CCIA-000259	Panobinostat	HDAC	NA	235.94	NA	0.038	NA	NA
CCIA-000260	Veliparib	PARP	NA	499.735	NA	5	NA	NA
CCIA-000261	Volasertib	PLK1	NA	345.725	NA	0.15	NA	NA
CCIA-000262	Alectinib	ALK	NA	464.66	NA	5	NA	NA
CCIA-000263	Ribociclib	CDK4/6	NA	448.16	NA	5	NA	NA
CCIA-000265	Tofacitnib	JAK	NA	482.63	NA	5	NA	NA
CCIA-000266	Idasanutlin	MDM2	NA	492.885	NA	5	NA	NA
CCIA-000267	Cobimetinib	MEK	NA	437.585	NA	3.19	NA	NA
CCIA-000268	Copmatinib	MET	NA	497.685	NA	5	NA	NA
CCIA-000269	Voxtalisib	PI3K/mTOR dual	NA	460	NA	4.725	NA	NA
CCIA-000270	Alpelisib	PIK3CA	NA	443.245	NA	4.635	NA	NA
CCIA-000271	Ixazomib	Proteosome	NA	281.285	NA	0.08	NA	NA
CCIA-000272	Nintedanib	VEGFR, FGFR, PDGFR	NA	462.595	NA	5	NA	NA
CCIA-000273	PRI-724	WNT	NA	481.265	NA	5	NA	NA

## Sheet: RA-017
CompoundID	DrugName	Target	AUC_Patient	Median_AUC	IC50_Patient	Median_IC50	Zscore_AUC	Zscore_IC50
CCIA-000003	Fluorouracil	anti-metabolite	497.13	484.25	5	5	0.81172	-0.150688
CCIA-000004	Thioguanine	anti-metabolite	457.94	466.49	4.42	5	0.197162	0.372648
CCIA-000005	Mercaptopurine	anti-metabolite	497.32	491.76	5	5	0.648376	0.253149
CCIA-000007	Thiotepa	alkylating	500	485.795	5	5	0.777089	0.160132
CCIA-000009	Dacarbazine	alkylating	466.73	500	5	5	-0.906555	-0.378696
CCIA-000011	Temozolomide	alkylating	500	500	5	5	0.472802	-0.384094
CCIA-000012	Busulfan	alkylating	500	499.715	5	5	0.53437	-0.383781
CCIA-000016	Lomustine	alkylating mustard	500	499.035	5	5	0.505901	-0.354502
CCIA-000017	Azacitidine	anti-metabolite	488.63	486.66	5	5	0.318981	-0.116911
CCIA-000018	Decitabine	anti-metabolite	500	464.855	5	5	1.02792	0.221674
CCIA-000019	Carmustine	alkylating mustard	488.99	493.93	5	5	0.304705	-0.213406
CCIA-000022	Cytarabine hydrochloride	anti-metabolite	490.37	435.005	5	5	0.820667	0.559699
CCIA-000024	Procarbazine hydrochloride	alkylating	499.16	499.82	5	5	0.511266	-0.389906
CCIA-000026	Cladribine	anti-metabolite	481.8	444.095	3.85	4.63	0.739798	0.506288
CCIA-000027	Ifosfamide	alkylating	500	500	5	5	0.52325	-0.389906
CCIA-000028	Cisplatin	alkylating	500	488.98	5	5	0.906569	-0.372912
CCIA-000031	Pentostatin	ADA	500	497.42	5	5	0.674227	-0.389906
CCIA-000032	Gemcitabine hydrochloride	anti-metabolite	455.33	369.01	5	0.18	0.64167	1.1233
CCIA-000033	Nelarabine	anti-metabolite	490.28	500	5	5	0.159429	-0.384094
CCIA-000034	Vorinostat	HDAC	481.19	463.85	5	5	0.542473	0.619343
CCIA-000037	Letrozole	aromatase	497.38	498.56	5	5	0.418987	-0.389906
CCIA-000039	Chlorambucil	alkylating mustard	496.98	478.73	5	5	0.75393	0.164498
CCIA-000040	Mitomycin	alkylating	402.42	369.215	0.78	0.435	0.40255	0.192136
CCIA-000042	Clofarabine	anti-metabolite	500	438.56	5	4.09	0.87792	0.692396
CCIA-000045	Bendamustine hydrochloride	alkylating mustard	495.5	485.07	5	5	0.77847	-0.0809418
CCIA-000046	Carboplatin	alkylating	500	500	5	5	0.5846	-0.096462
CCIA-000047	Oxaliplatin	alkylating	499.92	489.015	5	5	0.590851	-0.020107
CCIA-000048	Fludarabine phosphate	anti-metabolite	497.72	493.15	5	5	0.602145	-0.389906
CCIA-000049	Bortezomib	Proteosome	125.27	125.29	0.00161	0.0049	0.237968	-0.717137
CCIA-000050	Capecitabine	anti-metabolite	415.95	495.535	5	5	-2.06621	0.0262166
CCIA-000052	Sunitinib	TKI multi	484.9	474.52	5	5	0.59011	0.453015
CCIA-000053	Axitinib	TKI multi	498.03	461.94	5	5	1.08666	0.477613
CCIA-000054	Mitoxantrone	DNA	401.07	310.17	0.64	0.13	0.707916	0.917969
CCIA-000055	Pemetrexed	anti-metabolite	500	483.03	5	5	1.0027	-0.383593
CCIA-000056	Gefitinib	EGFR	420.38	481.795	2.54	5	-0.945763	-0.43114
CCIA-000057	Vismodegib	SHH	500	500	5	5	0.449511	-0.389906
CCIA-000058	Crizotinib	ALK, MET, ROS1	456.81	444.78	1.9	3.81	0.332909	-0.386596
CCIA-000059	Methotrexate	anti-metabolite	496.46	488.645	5	5	0.492111	0.161182
CCIA-000061	Topotecan hydrochloride	TOP1	475.59	339.2	5	0.28	1.11522	1.30237
CCIA-000062	Dasatinib	TKI multi	484.76	476.635	5	5	0.541062	0.347848
CCIA-000063	Pazopanib hydrochloride	TKI multi	484.28	486.53	5	5	0.0865494	-0.228138
CCIA-000064	Imatinib	TKI multi	500	497.15	5	5	0.275681	0.109258
CCIA-000065	Sorafenib	TKI multi	491.76	489.05	5	5	0.379282	-0.298344
CCIA-000067	Pralatrexate	anti-metabolite	500	475.95	5	5	0.590301	0.346747
CCIA-000068	Vandetanib	VEGFR, RET, EGFR	475.35	481.8	5	5	0.100561	0.5085
CCIA-000069	Vemurafenib	BRAF	455.06	496.41	5	5	-0.486787	0.0199151
CCIA-000070	Ixabepilone	microtubule	385.93	336.73	5	0.103	0.565283	1.38253
CCIA-000072	Daunorubicin hydrochloride	DNA anthracycline	354.43	321.17	0.36	0.145	0.506116	0.606098
CCIA-000073	Doxorubicin hydrochloride	DNA anthracycline	356.57	313.32	0.37	0.107	0.524264	0.623286
CCIA-000074	Etoposide	TOP2	500	425.275	5	2.98	1.3324	0.83646
CCIA-000075	Tamoxifen citrate	ESR1	500	493.755	5	5	0.633143	-0.241325
CCIA-000076	Lapatinib	ERBB2	489.62	495.385	5	5	0.14207	-0.291615
CCIA-000077	Irinotecan hydrochloride	TOP1	500	461.59	5	4.96	0.839771	0.591767
CCIA-000078	Fulvestrant	ESR1	490.22	497.73	5	5	0.157376	-0.34129
CCIA-000079	Teniposide	TOP2	456.41	358.43	5	0.39	1.05416	1.34565
CCIA-000081	Docetaxel	microtubule	434.02	343.475	NA	0.18	0.711824	NA
CCIA-000083	Paclitaxel	microtubule	464.34	342.88	5	0.1225	0.828895	1.15358
CCIA-000084	Vinblastine sulfate	microtubule	461.22	346.66	5	0.092	0.868812	1.5632
CCIA-000085	Vincristine sulfate	microtubule	333.04	295.09	0.66	0.04	0.528809	0.78626
CCIA-000086	Sirolimus (Rapamycin)	mTOR	454.35	382.74	5	5	1.02681	0.401034
CCIA-000087	Everolimus	mTOR	420.25	389.19	NA	5	0.661159	NA
CCIA-000088	Dactinomycin	RNA	226.24	166.92	0.023	0.0024	0.685651	0.622405
CCIA-000090	Bleomycin sulfate	DNA	493.18	449.84	5	5	0.887187	0.668021
CCIA-000091	Vinorelbine tartrate	microtubule	426.73	353.47	5	0.22	0.955296	1.50268
CCIA-000092	Carfilzomib	proteosome	340.29	254.05	0.14	0.05	0.684733	0.822373
CCIA-000095	Erlotinib hydrochloride	EGFR	468.76	483.62	5	5	-0.03706	-0.0367567
CCIA-000098	Abiraterone	androgen	498.06	499.66	5	5	0.482413	-0.255394
CCIA-000099	Melphalan hydrochloride	alkylating	487.94	469.02	5	5	0.639148	0.634173
CCIA-000100	Nilotinib	TKI multi	473.98	485.44	5	5	-0.223242	-0.115069
CCIA-000123	Idarubicin hydrochloride	DNA anthracycline	490.08	454.335	5	4.46	0.645431	0.646631
CCIA-000124	Omacetaxine mepesuccinate	ribosome	273.2	301.085	0.079	0.115	-0.0439301	-0.0630401
CCIA-000125	Ponatinib	Abl/FGFR	402.46	429.785	0.79	2.3	-0.117145	-0.321564
CCIA-000126	Cabozantinib	MET, RET, VEGFR	455.88	492.3	4.02	5	-1.67061	-0.960303
CCIA-000128	Epirubicin hydrochloride	DNA anthracycline	368.78	320.43	0.48	0.21	0.519568	0.517408
CCIA-000129	Trametinib	MEK	500	430.78	5	5	0.99082	0.570987
CCIA-000130	Dabrafenib mesylate	BRAF	500	497.145	5	5	0.405818	0.111502
CCIA-000131	Temsirolimus	mTOR	394.1	372.26	NA	5	0.426926	NA
CCIA-000134	Rigosertib (ON-01910)	PLK1	394.3	364.63	5	0.33	0.380342	1.47028
CCIA-000138	Ruxolitinib (INCB018424)	JAK1, JAK2, JAK3	497.96	498.29	5	5	0.471983	-0.389906
CCIA-000149	Venetoclax	BCL2	500	472.62	5	5	0.529895	0.323233
CCIA-000153	GENZ-644282	TOP1	201.03	206.44	0.0178	0.048	-0.0533766	-0.333857
CCIA-000157	Palbociclib	CDK4/6	500	466.115	5	5	0.712694	0.335902
CCIA-000193	Olaparib	PARP	456.26	473.84	5	5	-0.222483	-0.113749
CCIA-000194	Idelalisib	PIK3CA - delta	408.87	490.615	5	5	-3.31774	-0.365826
CCIA-000196	Ceritinib	ALK	417.17	386.81	0.73	0.69	0.450153	-0.0471116
CCIA-000198	Alisertib	AURKA	450.35	408.81	5	5	0.534775	0.665718
CCIA-000200	BKM120	PIK3CA - pan	362.85	413.975	0.49	1.345	-1.22341	-1.18416
CCIA-000201	Crenolanib	FLT3, PDGFRA, PDGFRB	403.46	490.72	0.76	5	-2.29529	-3.71022
CCIA-000210	LDE225	SHH	500	492.81	5	5	0.479967	NA
CCIA-000238	Dinaciclib	CDK1/2/9	99.79	249.87	0.00125	0.012	-1.95095	-2.53107
CCIA-000239	Pinometostat	DOT1L	500	499.68	5	5	0.480411	0.19245
CCIA-000252	Entrectinib	NTRK, ROS1, ALK	408.9	437.35	0.57	2.33	-0.827897	-1.60782
CCIA-000254	Afuresertib	AKT	471.06	455.99	NA	5	0.687463	NA
CCIA-000255	Tazemetostat	EZH2	500	500	5	5	0.380818	NA
CCIA-000256	Quizartinib	FLT3	488.39	492.4	5	5	0.229192	0.310105
CCIA-000257	Talazoparib	PARP	470.36	440.48	5	4.55	0.610418	0.612872
CCIA-000258	MK-2206	AKT	358.46	426.93	0.45	2.11	-0.698348	-0.744682
CCIA-000259	Panobinostat	HDAC	79.07	242.5	0.0014	0.041	-2.65904	-2.48151
CCIA-000260	Veliparib	PARP	500	499.55	5	5	0.666279	NA
CCIA-000261	Volasertib	PLK1	370.39	344.86	0.58	0.14	0.396816	0.580023
CCIA-000262	Alectinib	ALK	477.07	464.53	5	5	0.488117	0.672428
CCIA-000263	Ribociclib	CDK4/6	443.87	449.48	5	5	-0.0945644	0.690528
CCIA-000265	Tofacitnib	JAK	481.82	483.44	5	5	0.640745	0.738469
CCIA-000266	Idasanutlin	MDM2	487.36	493.34	5	5	-0.246471	-0.19245
CCIA-000267	Cobimetinib	MEK	437.51	437.66	2.1	3.21	0.268739	0.0983819
CCIA-000268	Copmatinib	MET	461.37	497.75	5	5	-1.39197	NA
CCIA-000269	Voxtalisib	PI3K/mTOR dual	462.2	459.14	1.97	5	0.375789	-0.72396
CCIA-000270	Alpelisib	PIK3CA	413.76	444.48	3.66	4.64	-0.252341	0.385613
CCIA-000271	Ixazomib	Proteosome	299.99	279.27	0.14	0.079	0.381464	0.510412
CCIA-000272	Nintedanib	VEGFR, FGFR, PDGFR	452.64	464.09	5	5	-0.181112	0.654151
CCIA-000273	PRI-724	WNT	357.51	481.55	0.85	5	-5.57133	-5.78503

## Sheet: RA-019
CompoundID	DrugName	Target	AUC_Patient	Median_AUC	IC50_Patient	Median_IC50	Zscore_AUC	Zscore_IC50
CCIA-000003	Fluorouracil	anti-metabolite	437.74	485.29	2.85	5	-1.51739	-2.92126
CCIA-000004	Thioguanine	anti-metabolite	398.75	466.49	1.13	5	-0.809685	-0.905679
CCIA-000005	Mercaptopurine	anti-metabolite	468.97	493.05	5	5	0.00398062	0.253149
CCIA-000007	Thiotepa	alkylating	458.06	486.78	5	5	-0.500997	0.160132
CCIA-000009	Dacarbazine	alkylating	494.48	500	5	5	0.195417	-0.378696
CCIA-000011	Temozolomide	alkylating	488.37	500	5	5	-0.351412	-0.384094
CCIA-000012	Busulfan	alkylating	493.72	499.72	5	5	0.0887156	-0.383781
CCIA-000016	Lomustine	alkylating mustard	499.2	499.035	5	5	0.471335	-0.354502
CCIA-000017	Azacitidine	anti-metabolite	485	488.01	5	5	0.25087	-0.116911
CCIA-000018	Decitabine	anti-metabolite	470.83	464.855	5	5	0.358827	0.221674
CCIA-000019	Carmustine	alkylating mustard	464.47	493.93	5	5	-0.561496	-0.213406
CCIA-000022	Cytarabine hydrochloride	anti-metabolite	415.36	439.255	2.7	5	-0.160632	0.121028
CCIA-000024	Procarbazine hydrochloride	alkylating	479.48	499.82	5	5	-1.90987	-0.389906
CCIA-000026	Cladribine	anti-metabolite	395.33	450.92	0.88	4.63	-0.504945	-0.669445
CCIA-000027	Ifosfamide	alkylating	500	500	5	5	0.52325	-0.389906
CCIA-000028	Cisplatin	alkylating	466.18	489.2	5	5	-1.06998	-0.372912
CCIA-000031	Pentostatin	ADA	470.62	497.9	5	5	-1.50134	-0.389906
CCIA-000032	Gemcitabine hydrochloride	anti-metabolite	356.65	389.77	0.2	0.185	0.158667	-0.153753
CCIA-000033	Nelarabine	anti-metabolite	466.8	500	5	5	-0.593642	-0.384094
CCIA-000034	Vorinostat	HDAC	457.24	468.06	5	5	-0.245677	0.619343
CCIA-000037	Letrozole	aromatase	455.63	498.56	5	5	-1.64934	-0.389906
CCIA-000039	Chlorambucil	alkylating mustard	478.73	480.73	4.52	5	0.125925	-0.203336
CCIA-000040	Mitomycin	alkylating	289.11	373.625	0.11	0.455	-1.17769	-1.12114
CCIA-000042	Clofarabine	anti-metabolite	409.26	440.99	1.21	4.25	-0.199326	-0.355171
CCIA-000045	Bendamustine hydrochloride	alkylating mustard	473.98	485.87	4.62	5	-0.367968	-0.357066
CCIA-000046	Carboplatin	alkylating	495.77	500	5	5	0.370804	-0.096462
CCIA-000047	Oxaliplatin	alkylating	446.79	489.945	5	5	-1.09472	-0.020107
CCIA-000048	Fludarabine phosphate	anti-metabolite	455.67	493.86	5	5	-1.42586	-0.389906
CCIA-000049	Bortezomib	Proteosome	39.19	127.8	0.00058	0.0049	-1.00273	-1.37422
CCIA-000050	Capecitabine	anti-metabolite	500	493.72	5	5	0.553457	0.0262166
CCIA-000052	Sunitinib	TKI multi	441.35	475.41	2.25	5	-1.17043	-1.34446
CCIA-000053	Axitinib	TKI multi	461.48	464.72	5	5	0.0423661	0.477613
CCIA-000054	Mitoxantrone	DNA	252.12	323.63	0.061	0.15	0.0048407	-0.163101
CCIA-000055	Pemetrexed	anti-metabolite	485.33	483.03	5	5	0.350912	-0.383593
CCIA-000056	Gefitinib	EGFR	470.04	481.795	3.7	5	0.196385	-0.0405245
CCIA-000057	Vismodegib	SHH	484.07	500	5	5	-0.709297	-0.389906
CCIA-000058	Crizotinib	ALK, MET, ROS1	409.34	444.78	1.06	3.81	-0.972412	-1.15415
CCIA-000059	Methotrexate	anti-metabolite	469.7	493.17	5	5	0.144971	0.161182
CCIA-000061	Topotecan hydrochloride	TOP1	332.01	348.86	0.098	0.345	0.0607209	-0.528773
CCIA-000062	Dasatinib	TKI multi	497.48	476.635	5	5	0.727174	0.347848
CCIA-000063	Pazopanib hydrochloride	TKI multi	485.62	486.53	5	5	0.153846	-0.228138
CCIA-000064	Imatinib	TKI multi	482.84	498.925	5	5	0.163703	0.109258
CCIA-000065	Sorafenib	TKI multi	496.56	489.05	5	5	0.624845	-0.298344
CCIA-000067	Pralatrexate	anti-metabolite	355.68	477.16	5	5	-0.613883	0.346747
CCIA-000068	Vandetanib	VEGFR, RET, EGFR	442.86	481.8	5	5	-0.753506	0.5085
CCIA-000069	Vemurafenib	BRAF	467.82	496.41	5	5	-0.208394	0.0199151
CCIA-000070	Ixabepilone	microtubule	204.14	342.52	0.0053	0.11	-0.487471	-1.1266
CCIA-000072	Daunorubicin hydrochloride	DNA anthracycline	125.61	321.25	0.0047	0.19	-1.22537	-1.50082
CCIA-000073	Doxorubicin hydrochloride	DNA anthracycline	213.76	313.8	0.025	0.12	-0.779541	-0.90814
CCIA-000074	Etoposide	TOP2	382.35	426.845	1.31	3.3	-0.584587	-0.223507
CCIA-000075	Tamoxifen citrate	ESR1	500	493.755	5	5	0.633143	-0.241325
CCIA-000076	Lapatinib	ERBB2	500	494.595	5	5	0.788974	-0.291615
CCIA-000077	Irinotecan hydrochloride	TOP1	353.03	471.02	0.47	5	-2.60883	-2.47155
CCIA-000078	Fulvestrant	ESR1	496.4	497.73	5	5	0.4089	-0.34129
CCIA-000079	Teniposide	TOP2	304.81	359.57	0.18	0.4	-0.440932	-0.511504
CCIA-000081	Docetaxel	microtubule	239.02	349.94	0.014	0.23	-0.403663	-0.686369
CCIA-000083	Paclitaxel	microtubule	260.46	364.19	0.019	0.235	-0.363487	-0.675293
CCIA-000084	Vinblastine sulfate	microtubule	306.11	351.64	0.058	0.0975	-0.00647595	-0.354423
CCIA-000085	Vincristine sulfate	microtubule	120.82	308	0.0018	0.051	-1.48919	-1.24623
CCIA-000086	Sirolimus (Rapamycin)	mTOR	362.17	384.45	NA	5	-0.105594	NA
CCIA-000087	Everolimus	mTOR	318.17	389.37	NA	5	-1.11668	NA
CCIA-000088	Dactinomycin	RNA	96.41	168.24	0.0023	0.0042	-0.23901	-0.0246896
CCIA-000090	Bleomycin sulfate	DNA	440.23	456.75	3.47	5	0.104038	0.323862
CCIA-000091	Vinorelbine tartrate	microtubule	280.45	353.68	0.062	0.29	-1.41565	-1.02815
CCIA-000092	Carfilzomib	proteosome	303.05	254.05	0.11	0.05	0.559829	0.696252
CCIA-000095	Erlotinib hydrochloride	EGFR	471.99	483.62	5	5	0.0583193	-0.0367567
CCIA-000098	Abiraterone	androgen	483.32	499.66	5	5	-0.208802	-0.255394
CCIA-000099	Melphalan hydrochloride	alkylating	469.56	469.27	3.3	5	0.287051	0.134135
CCIA-000100	Nilotinib	TKI multi	466.88	485.44	5	5	-0.538066	-0.115069
CCIA-000123	Idarubicin hydrochloride	DNA anthracycline	350.33	457.165	0.34	4.6	-0.409489	-0.664875
CCIA-000124	Omacetaxine mepesuccinate	ribosome	201.35	301.085	0.017	0.115	-0.963127	-0.965756
CCIA-000125	Ponatinib	Abl/FGFR	382.36	429.785	5	1.6	-0.417938	0.90401
CCIA-000126	Cabozantinib	MET, RET, VEGFR	439.61	492.3	2.05	5	-2.86143	-3.8564
CCIA-000128	Epirubicin hydrochloride	DNA anthracycline	198.99	329.35	0.018	0.26	-1.26326	-1.39994
CCIA-000129	Trametinib	MEK	497.56	430.78	5	5	0.961448	0.570987
CCIA-000130	Dabrafenib mesylate	BRAF	451.83	497.85	5	5	-0.581766	0.111502
CCIA-000131	Temsirolimus	mTOR	317.91	375.365	NA	5	-0.634767	NA
CCIA-000134	Rigosertib (ON-01910)	PLK1	322.28	380.05	0.13	0.35	-0.747763	-0.855308
CCIA-000138	Ruxolitinib (INCB018424)	JAK1, JAK2, JAK3	480.7	498.29	5	5	-0.994609	-0.389906
CCIA-000149	Venetoclax	BCL2	481.61	472.62	5	5	0.335251	0.323233
CCIA-000153	GENZ-644282	TOP1	65.76	206.44	0.0005	0.048	-2.0721	-1.69365
CCIA-000157	Palbociclib	CDK4/6	446.21	470.375	5	5	0.0239323	0.335902
CCIA-000193	Olaparib	PARP	460.7	473.84	4.84	5	-0.0882478	-0.23633
CCIA-000194	Idelalisib	PIK3CA - delta	481.89	490.615	5	5	0.0447359	-0.365826
CCIA-000196	Ceritinib	ALK	364.34	389.88	0.44	0.71	-0.552486	-0.583382
CCIA-000198	Alisertib	AURKA	411.34	415.465	NA	5	-0.0107389	NA
CCIA-000200	BKM120	PIK3CA - pan	339.39	413.975	0.35	1.345	-1.99748	-1.60207
CCIA-000201	Crenolanib	FLT3, PDGFRA, PDGFRB	463.09	490.72	2.04	5	-0.403912	-1.25811
CCIA-000210	LDE225	SHH	497.09	492.81	5	5	0.417744	NA
CCIA-000238	Dinaciclib	CDK1/2/9	62.88	249.87	0.0013	0.012	-3.47501	-2.47602
CCIA-000239	Pinometostat	DOT1L	497.66	499.99	5	5	0.353392	0.19245
CCIA-000252	Entrectinib	NTRK, ROS1, ALK	425.45	437.35	0.84	2.33	-0.33655	-1.08915
CCIA-000254	Afuresertib	AKT	426.13	456.89	2.87	5	-0.190165	0.190761
CCIA-000255	Tazemetostat	EZH2	500	500	5	5	0.380818	NA
CCIA-000256	Quizartinib	FLT3	470.23	492.4	5	5	-0.642432	0.310105
CCIA-000257	Talazoparib	PARP	431.8	444.97	2.19	5	0.10696	-0.030876
CCIA-000258	MK-2206	AKT	309.39	426.93	0.17	2.11	-1.7303	-1.49315
CCIA-000259	Panobinostat	HDAC	54.63	242.5	0.00099	0.041	-4.11586	-2.82409
CCIA-000260	Veliparib	PARP	499.55	499.92	5	5	0.637184	NA
CCIA-000261	Volasertib	PLK1	209.57	346.59	0.02	0.15	-2.36042	-1.32364
CCIA-000262	Alectinib	ALK	356.76	464.79	0.88	5	-2.73938	-2.09749
CCIA-000263	Ribociclib	CDK4/6	410.88	449.48	5	5	-0.6902	0.690528
CCIA-000265	Tofacitnib	JAK	487.5	481.82	5	5	0.70442	0.738469
CCIA-000266	Idasanutlin	MDM2	500	492.43	5	5	0.975082	-0.19245
CCIA-000267	Cobimetinib	MEK	441.13	437.51	2.16	3.21	0.320007	0.120671
CCIA-000268	Copmatinib	MET	500	497.62	5	5	0.692093	NA
CCIA-000269	Voxtalisib	PI3K/mTOR dual	407.42	460.86	1.33	5	-1.48338	-1.38061
CCIA-000270	Alpelisib	PIK3CA	392.87	444.48	1.23	4.64	-0.73374	-0.616005
CCIA-000271	Ixazomib	Proteosome	233.77	283.3	0.037	0.081	-0.825883	-0.787788
CCIA-000272	Nintedanib	VEGFR, FGFR, PDGFR	433.45	464.09	2.24	5	-0.838357	-0.741221
CCIA-000273	PRI-724	WNT	436.42	481.55	1.98	5	-1.07031	-1.91015

## Sheet: RA-021
CompoundID	DrugName	Target	AUC_Patient	Median_AUC	IC50_Patient	Median_IC50	Zscore_AUC	Zscore_IC50
CCIA-000003	Fluorouracil	anti-metabolite	426.84	481.31	5	5	-1.46295	-0.130131
CCIA-000004	Thioguanine	anti-metabolite	461.04	463.82	5	5	0.278907	0.524336
CCIA-000005	Mercaptopurine	anti-metabolite	475.61	490.435	5	5	0.201496	0.228777
CCIA-000007	Thiotepa	alkylating	414.88	486.165	5	5	-1.94927	0.160373
CCIA-000009	Dacarbazine	alkylating	456.38	500	5	5	-0.904856	-0.336678
CCIA-000011	Temozolomide	alkylating	497.82	500	5	5	0.381007	-0.337426
CCIA-000012	Busulfan	alkylating	500	499.4	5	5	0.576268	-0.33716
CCIA-000016	Lomustine	alkylating mustard	497.99	499.05	5	5	0.436408	-0.339642
CCIA-000017	Azacitidine	anti-metabolite	429.33	484.35	2.59	5	-0.847438	-2.24149
CCIA-000018	Decitabine	anti-metabolite	342.38	461.435	0.91	5	-2.94091	-2.9215
CCIA-000019	Carmustine	alkylating mustard	471.54	494.33	5	5	-0.366144	-0.228666
CCIA-000022	Cytarabine hydrochloride	anti-metabolite	308.53	434.07	0.12	5	-1.9637	-2.05282
CCIA-000024	Procarbazine hydrochloride	alkylating	490.96	499.16	5	5	-0.134866	-0.341342
CCIA-000026	Cladribine	anti-metabolite	247.88	437.595	0.048	4.04	-3.40705	-2.71045
CCIA-000027	Ifosfamide	alkylating	449.79	500	5	5	-4.45446	-0.341342
CCIA-000028	Cisplatin	alkylating	457.88	489.46	5	5	-1.44047	-0.284183
CCIA-000031	Pentostatin	ADA	426.99	496.545	1.29	5	-4.18025	-6.55633
CCIA-000032	Gemcitabine hydrochloride	anti-metabolite	215.55	376.56	0.0049	0.18	-0.917275	-1.587
CCIA-000033	Nelarabine	anti-metabolite	480.69	499.805	5	5	-0.10892	-0.337426
CCIA-000034	Vorinostat	HDAC	436.1	468.06	1.82	5	-0.88057	-1.60154
CCIA-000037	Letrozole	aromatase	295.79	497.395	5	5	-11.5313	-0.345398
CCIA-000039	Chlorambucil	alkylating mustard	429.54	477.25	2.23	5	-1.60409	-2.98874
CCIA-000040	Mitomycin	alkylating	335.07	370.92	0.27	0.46	-0.495134	-0.554649
CCIA-000042	Clofarabine	anti-metabolite	262.39	438.56	0.053	4.09	-2.61987	-2.41992
CCIA-000045	Bendamustine hydrochloride	alkylating mustard	450.56	482.53	3.21	5	-1.45996	-1.74975
CCIA-000046	Carboplatin	alkylating	496.15	500	5	5	0.360639	-0.0857524
CCIA-000047	Oxaliplatin	alkylating	475.39	489.015	5	5	-0.102958	0.0082241
CCIA-000048	Fludarabine phosphate	anti-metabolite	500	493.15	5	5	0.753692	-0.341342
CCIA-000049	Bortezomib	Proteosome	73.44	125.27	0.0024	0.0047	-0.357246	-0.297299
CCIA-000050	Capecitabine	anti-metabolite	466.82	495.93	5	5	-0.399461	0.0236326
CCIA-000052	Sunitinib	TKI multi	445.35	472.95	3.25	5	-0.86041	-0.481998
CCIA-000053	Axitinib	TKI multi	457.88	461.94	5.76	5	-0.0516638	0.646534
CCIA-000054	Mitoxantrone	DNA	165.21	310.17	0.0096	0.14	-0.743662	-1.09944
CCIA-000055	Pemetrexed	anti-metabolite	500	485.33	5	5	0.851507	-0.337952
CCIA-000056	Gefitinib	EGFR	484.65	478.53	5	5	0.505019	0.320229
CCIA-000057	Vismodegib	SHH	465.18	500	5	5	-1.00263	-0.345398
CCIA-000058	Crizotinib	ALK, MET, ROS1	421.77	444.78	1.44	3.36	-0.55306	-0.700043
CCIA-000059	Methotrexate	anti-metabolite	492.34	490.87	5	5	0.44335	0.144192
CCIA-000061	Topotecan hydrochloride	TOP1	218.17	348.86	0.025	0.3	-1.20543	-1.14436
CCIA-000062	Dasatinib	TKI multi	410.62	470.395	5	5	-0.447466	0.394975
CCIA-000063	Pazopanib hydrochloride	TKI multi	500	484.28	5	5	0.841114	-0.0488475
CCIA-000064	Imatinib	TKI multi	397.82	494.145	5	5	-0.489344	0.100003
CCIA-000065	Sorafenib	TKI multi	462.63	491.76	5	5	-0.330297	-0.104977
CCIA-000067	Pralatrexate	anti-metabolite	500	477.175	5	5	0.597517	0.381241
CCIA-000068	Vandetanib	VEGFR, RET, EGFR	472.16	481.8	5	5	0.026162	0.485535
CCIA-000069	Vemurafenib	BRAF	490.18	493.12	5	5	0.277672	0.0213205
CCIA-000070	Ixabepilone	microtubule	237.46	327.93	0.0053	0.094	-0.269753	-1.08815
CCIA-000072	Daunorubicin hydrochloride	DNA anthracycline	154.62	318.575	0.008	0.11	-0.945485	-1.23405
CCIA-000073	Doxorubicin hydrochloride	DNA anthracycline	164.27	313.235	0.0099	0.11	-1.51011	-1.4313
CCIA-000074	Etoposide	TOP2	295.46	426.845	0.12	3.4	-2.50424	-2.19944
CCIA-000075	Tamoxifen citrate	ESR1	417.58	494.275	5	5	-2.00625	-0.0484758
CCIA-000076	Lapatinib	ERBB2	480.48	495.145	5	5	-0.301513	-0.105132
CCIA-000077	Irinotecan hydrochloride	TOP1	438.93	461.59	4.03	4.98	-0.270921	0.309157
CCIA-000078	Fulvestrant	ESR1	474.6	497.06	5	5	-0.296226	-0.0591775
CCIA-000079	Teniposide	TOP2	174.34	358.43	0.0098	0.43	-2.60064	-2.18371
CCIA-000081	Docetaxel	microtubule	210.87	349.35	1e-06	0.19	-0.736299	-3.64899
CCIA-000083	Paclitaxel	microtubule	211.35	360.23	0.001	0.165	-0.8624	-1.34843
CCIA-000084	Vinblastine sulfate	microtubule	152.84	356.18	0.0032	0.115	-1.64102	-1.65962
CCIA-000085	Vincristine sulfate	microtubule	120.64	301.2	1e-06	0.0395	-1.16003	-3.78586
CCIA-000086	Sirolimus (Rapamycin)	mTOR	500	382.74	NA	5	1.38673	NA
CCIA-000087	Everolimus	mTOR	358.19	388.825	NA	5	-0.229067	NA
CCIA-000088	Dactinomycin	RNA	43.08	166.92	0.00065	0.0033	-1.20241	-0.321655
CCIA-000090	Bleomycin sulfate	DNA	320.66	450.68	0.23	5	-1.81568	-2.07003
CCIA-000091	Vinorelbine tartrate	microtubule	208.62	356.17	0.014	0.215	-2.83616	-1.75506
CCIA-000092	Carfilzomib	proteosome	132.5	272.8	0.0055	0.071	-0.406798	-0.673791
CCIA-000095	Erlotinib hydrochloride	EGFR	467.22	484.74	5	5	-0.0800717	-0.0368343
CCIA-000098	Abiraterone	androgen	500	499.34	5	5	0.551471	-0.173276
CCIA-000099	Melphalan hydrochloride	alkylating	403.16	469.02	0.97	5	-1.10034	-1.47532
CCIA-000100	Nilotinib	TKI multi	458.2	485.44	4.2	5	-0.912516	-0.686386
CCIA-000123	Idarubicin hydrochloride	DNA anthracycline	119.59	457.165	0.0046	4.6	-3.99692	-2.89554
CCIA-000124	Omacetaxine mepesuccinate	ribosome	127.08	292	0.0045	0.086	-2.34484	-1.71384
CCIA-000125	Ponatinib	Abl/FGFR	422.45	430.27	1.02	2.3	0.146508	-0.183762
CCIA-000126	Cabozantinib	MET, RET, VEGFR	486.74	486.91	5	5	0.268168	-0.155957
CCIA-000128	Epirubicin hydrochloride	DNA anthracycline	152.97	320.78	0.0075	0.19	-2.09391	-1.8689
CCIA-000129	Trametinib	MEK	410.8	430.89	5	5	-0.135546	0.560208
CCIA-000130	Dabrafenib mesylate	BRAF	486.63	497.145	5	5	0.212023	0.140595
CCIA-000131	Temsirolimus	mTOR	361.62	370.85	NA	5	0.0752244	NA
CCIA-000134	Rigosertib (ON-01910)	PLK1	268.94	377.845	0.076	0.33	-1.88008	-1.19525
CCIA-000138	Ruxolitinib (INCB018424)	JAK1, JAK2, JAK3	500	497.08	5	5	0.713375	-0.341342
CCIA-000149	Venetoclax	BCL2	339.46	479.56	0.36	5	-1.6324	-1.81502
CCIA-000153	GENZ-644282	TOP1	172.24	223.91	0.01	0.055	-0.3938	-0.594135
CCIA-000157	Palbociclib	CDK4/6	408.79	474.845	1.05	5	-0.608729	-1.21474
CCIA-000193	Olaparib	PARP	464.11	466.18	5	5	0.118316	-0.0729124
CCIA-000194	Idelalisib	PIK3CA - delta	467.48	487.99	5	5	-0.440256	-0.325534
CCIA-000196	Ceritinib	ALK	308.04	394.87	0.15	0.73	-1.74582	-1.61022
CCIA-000198	Alisertib	AURKA	332.75	424.785	0.59	5	-1.33795	-0.829663
CCIA-000200	BKM120	PIK3CA - pan	384.3	412.63	0.79	1.305	-0.592919	-0.628149
CCIA-000201	Crenolanib	FLT3, PDGFRA, PDGFRB	455.52	489.07	4.15	5	-0.525225	0.183415
CCIA-000210	LDE225	SHH	496.96	492.81	5	5	0.416105	0.158114
CCIA-000238	Dinaciclib	CDK1/2/9	NA	245.02	NA	0.013	NA	NA
CCIA-000239	Pinometostat	DOT1L	NA	499.835	NA	5	NA	NA
CCIA-000252	Entrectinib	NTRK, ROS1, ALK	NA	437.05	NA	2.17	NA	NA
CCIA-000254	Afuresertib	AKT	NA	455.99	NA	4.86	NA	NA
CCIA-000255	Tazemetostat	EZH2	NA	500	NA	5	NA	NA
CCIA-000256	Quizartinib	FLT3	NA	490.78	NA	5	NA	NA
CCIA-000257	Talazoparib	PARP	NA	444.97	NA	5	NA	NA
CCIA-000258	MK-2206	AKT	NA	420.235	NA	2.21	NA	NA
CCIA-000259	Panobinostat	HDAC	NA	244.775	NA	0.0435	NA	NA
CCIA-000260	Veliparib	PARP	NA	498.45	NA	5	NA	NA
CCIA-000261	Volasertib	PLK1	NA	345.725	NA	0.16	NA	NA
CCIA-000262	Alectinib	ALK	NA	463.945	NA	5	NA	NA
CCIA-000263	Ribociclib	CDK4/6	NA	453.16	NA	5	NA	NA
CCIA-000265	Tofacitnib	JAK	NA	485.4	NA	5	NA	NA
CCIA-000266	Idasanutlin	MDM2	NA	492.145	NA	5	NA	NA
CCIA-000267	Cobimetinib	MEK	NA	437.585	NA	3.97	NA	NA
CCIA-000268	Copmatinib	MET	NA	495.855	NA	5	NA	NA
CCIA-000269	Voxtalisib	PI3K/mTOR dual	NA	453.78	NA	4.3	NA	NA
CCIA-000270	Alpelisib	PIK3CA	NA	437.025	NA	4.635	NA	NA
CCIA-000271	Ixazomib	Proteosome	NA	277.53	NA	0.0785	NA	NA
CCIA-000272	Nintedanib	VEGFR, FGFR, PDGFR	NA	462.595	NA	5	NA	NA
CCIA-000273	PRI-724	WNT	NA	476.495	NA	5	NA	NA

## Sheet: RA-027
CompoundID	DrugName	Target	AUC_Patient	Median_AUC	IC50_Patient	Median_IC50	Zscore_AUC	Zscore_IC50
CCIA-000003	Fluorouracil	anti-metabolite	459	485.29	5	5	-0.626831	-0.150688
CCIA-000004	Thioguanine	anti-metabolite	476.8	465.28	5	5	0.490147	0.488119
CCIA-000005	Mercaptopurine	anti-metabolite	499.9	491.76	5	5	0.705917	0.253149
CCIA-000007	Thiotepa	alkylating	472.19	486.78	5	5	-0.0588175	0.160132
CCIA-000009	Dacarbazine	alkylating	500	500	5	5	0.406137	-0.378696
CCIA-000011	Temozolomide	alkylating	496.02	500	5	5	0.19229	-0.384094
CCIA-000012	Busulfan	alkylating	497.17	499.72	5	5	0.333621	-0.383781
CCIA-000016	Lomustine	alkylating mustard	498.07	499.1	5	5	0.42249	-0.354502
CCIA-000017	Azacitidine	anti-metabolite	477.29	488.01	5	5	0.104777	-0.116911
CCIA-000018	Decitabine	anti-metabolite	405.48	469.32	NA	5	-1.29968	NA
CCIA-000019	Carmustine	alkylating mustard	496.43	492.29	5	5	0.560126	-0.213406
CCIA-000022	Cytarabine hydrochloride	anti-metabolite	433.48	439.255	5	5	0.0899671	0.559699
CCIA-000024	Procarbazine hydrochloride	alkylating	499.95	499.16	5	5	0.604093	-0.389906
CCIA-000026	Cladribine	anti-metabolite	455.22	444.095	5	4.42	0.380144	0.716598
CCIA-000027	Ifosfamide	alkylating	488.72	500	5	5	-0.518294	-0.389906
CCIA-000028	Cisplatin	alkylating	500	488.98	5	5	0.906569	-0.372912
CCIA-000031	Pentostatin	ADA	487.45	497.9	5	5	-0.223179	-0.389906
CCIA-000032	Gemcitabine hydrochloride	anti-metabolite	338.98	389.77	0.1	0.205	0.0588468	-0.425444
CCIA-000033	Nelarabine	anti-metabolite	500	500	5	5	0.460789	-0.384094
CCIA-000034	Vorinostat	HDAC	492.69	463.85	5	5	0.914002	0.619343
CCIA-000037	Letrozole	aromatase	499.4	498.22	5	5	0.512721	-0.389906
CCIA-000039	Chlorambucil	alkylating mustard	476.29	480.73	5	5	0.0409056	0.164498
CCIA-000040	Mitomycin	alkylating	358.86	373.625	0.3	0.455	-0.138249	-0.440819
CCIA-000042	Clofarabine	anti-metabolite	462.85	438.56	5	4.09	0.458412	0.692396
CCIA-000045	Bendamustine hydrochloride	alkylating mustard	464.14	485.87	5	5	-0.915712	-0.0809418
CCIA-000046	Carboplatin	alkylating	482.42	500	5	5	-0.310788	-0.096462
CCIA-000047	Oxaliplatin	alkylating	461.33	489.945	5	5	-0.605902	-0.020107
CCIA-000048	Fludarabine phosphate	anti-metabolite	478.11	493.86	5	5	-0.306226	-0.389906
CCIA-000049	Bortezomib	Proteosome	90.08	127.8	0.003	0.0049	-0.110576	-0.329728
CCIA-000050	Capecitabine	anti-metabolite	472.95	495.535	5	5	-0.207488	0.0262166
CCIA-000052	Sunitinib	TKI multi	481.37	474.52	5	5	0.453769	0.453015
CCIA-000053	Axitinib	TKI multi	448.78	464.72	5	5	-0.334267	0.477613
CCIA-000054	Mitoxantrone	DNA	243.25	323.63	0.021	0.15	-0.0490368	-0.652504
CCIA-000055	Pemetrexed	anti-metabolite	500	483.03	5	5	1.0027	-0.383593
CCIA-000056	Gefitinib	EGFR	483.26	478.97	5	5	0.478699	0.271568
CCIA-000057	Vismodegib	SHH	494.36	500	5	5	0.0443933	-0.389906
CCIA-000058	Crizotinib	ALK, MET, ROS1	458.69	444.78	4.48	3.12	0.381545	0.718711
CCIA-000059	Methotrexate	anti-metabolite	500	488.645	5	5	0.536894	0.161182
CCIA-000061	Topotecan hydrochloride	TOP1	244.07	348.86	0.042	0.345	-0.83443	-0.925282
CCIA-000062	Dasatinib	TKI multi	425.99	477.225	5	5	-0.375684	0.347848
CCIA-000063	Pazopanib hydrochloride	TKI multi	498.35	485.62	5	5	0.790218	-0.228138
CCIA-000064	Imatinib	TKI multi	500	497.15	5	5	0.275681	0.109258
CCIA-000065	Sorafenib	TKI multi	480.32	491.76	5	5	-0.210491	-0.298344
CCIA-000067	Pralatrexate	anti-metabolite	464.31	477.16	5	5	0.327448	0.346747
CCIA-000068	Vandetanib	VEGFR, RET, EGFR	500	481.66	5	5	0.711158	0.5085
CCIA-000069	Vemurafenib	BRAF	498.02	496.32	5	5	0.419236	0.0199151
CCIA-000070	Ixabepilone	microtubule	342.52	336.73	0.14	0.103	0.367016	0.0649243
CCIA-000072	Daunorubicin hydrochloride	DNA anthracycline	285.58	321.25	0.047	0.19	0.149285	-0.363853
CCIA-000073	Doxorubicin hydrochloride	DNA anthracycline	322.99	313.32	0.16	0.107	0.272165	0.147771
CCIA-000074	Etoposide	TOP2	425.6	426.52	3.54	2.98	0.170785	0.559885
CCIA-000075	Tamoxifen citrate	ESR1	484.69	494.275	NA	5	0.177638	NA
CCIA-000076	Lapatinib	ERBB2	500	494.595	5	5	0.788974	-0.291615
CCIA-000077	Irinotecan hydrochloride	TOP1	429.06	471.02	3.29	5	-0.590574	0.0809311
CCIA-000078	Fulvestrant	ESR1	498.18	497.33	5	5	0.481093	-0.34129
CCIA-000079	Teniposide	TOP2	354.91	359.57	0.72	0.39	0.117543	0.250662
CCIA-000081	Docetaxel	microtubule	348.53	344.885	NA	0.18	0.299324	NA
CCIA-000083	Paclitaxel	microtubule	364.19	342.88	NA	0.17	0.324194	NA
CCIA-000084	Vinblastine sulfate	microtubule	351.64	346.66	1.12	0.092	0.286964	0.893085
CCIA-000085	Vincristine sulfate	microtubule	366.11	295.09	0.21	0.04	0.716002	0.392612
CCIA-000086	Sirolimus (Rapamycin)	mTOR	385.72	382.74	NA	5	0.205262	NA
CCIA-000087	Everolimus	mTOR	411.16	389.19	NA	5	0.521227	NA
CCIA-000088	Dactinomycin	RNA	161.87	168.24	0.0005	0.0042	0.32061	-0.452553
CCIA-000090	Bleomycin sulfate	DNA	379.54	456.75	1.3	5	-0.916942	-0.594755
CCIA-000091	Vinorelbine tartrate	microtubule	382.44	353.47	0.49	0.22	0.337939	0.149128
CCIA-000092	Carfilzomib	proteosome	185.36	256.08	0.015	0.051	0.0359225	-0.326764
CCIA-000095	Erlotinib hydrochloride	EGFR	488.62	482.9	5	5	0.541397	-0.0367567
CCIA-000098	Abiraterone	androgen	497.8	499.66	5	5	0.470319	-0.255394
CCIA-000099	Melphalan hydrochloride	alkylating	440.77	469.81	3.39	5	-0.288686	0.166326
CCIA-000100	Nilotinib	TKI multi	481.8	485.44	6.59	5	0.11621	0.734924
CCIA-000123	Idarubicin hydrochloride	DNA anthracycline	239.6	457.165	0.012	4.6	-1.65399	-2.46317
CCIA-000124	Omacetaxine mepesuccinate	ribosome	297.34	301.085	0.078	0.115	0.208033	-0.0704253
CCIA-000125	Ponatinib	Abl/FGFR	430.27	429.18	4.46	1.6	0.274214	0.826479
CCIA-000126	Cabozantinib	MET, RET, VEGFR	499.31	491.09	5	5	0.846421	-0.200964
CCIA-000128	Epirubicin hydrochloride	DNA anthracycline	329.35	320.43	0.36	0.21	0.196198	0.351429
CCIA-000129	Trametinib	MEK	374.6	434.92	NA	5	-0.695311	NA
CCIA-000130	Dabrafenib mesylate	BRAF	485.08	497.85	5	5	0.110655	0.111502
CCIA-000131	Temsirolimus	mTOR	408.33	372.26	NA	5	0.603349	NA
CCIA-000134	Rigosertib (ON-01910)	PLK1	383.83	364.63	0.32	0.35	0.230083	-0.285987
CCIA-000138	Ruxolitinib (INCB018424)	JAK1, JAK2, JAK3	496.85	498.29	5	5	0.379443	-0.389906
CCIA-000149	Venetoclax	BCL2	464.31	481.61	5	5	0.146227	0.323233
CCIA-000153	GENZ-644282	TOP1	156.18	206.44	NA	0.041	-0.485955	NA
CCIA-000157	Palbociclib	CDK4/6	405.33	470.375	5	5	-0.555799	0.335902
CCIA-000193	Olaparib	PARP	481.53	472.15	5	5	0.526045	-0.113749
CCIA-000194	Idelalisib	PIK3CA - delta	500	490.41	5	5	0.715421	-0.365826
CCIA-000196	Ceritinib	ALK	351.28	389.88	0.38	0.71	-0.827124	-0.740669
CCIA-000198	Alisertib	AURKA	266.67	417.995	NA	5	-2.94056	NA
CCIA-000200	BKM120	PIK3CA - pan	419.24	409.495	1.95	1.28	0.290821	0.411675
CCIA-000201	Crenolanib	FLT3, PDGFRA, PDGFRB	498.19	490.58	5	5	0.515232	0.486346
CCIA-000210	LDE225	SHH	484.43	493.255	5	5	0.144227	NA
CCIA-000238	Dinaciclib	CDK1/2/9	NA	249.09	NA	0.011	NA	NA
CCIA-000239	Pinometostat	DOT1L	NA	499.835	NA	5	NA	NA
CCIA-000252	Entrectinib	NTRK, ROS1, ALK	NA	437.05	NA	2.09	NA	NA
CCIA-000254	Afuresertib	AKT	NA	456.44	NA	5	NA	NA
CCIA-000255	Tazemetostat	EZH2	NA	500	NA	5	NA	NA
CCIA-000256	Quizartinib	FLT3	NA	491.59	NA	5	NA	NA
CCIA-000257	Talazoparib	PARP	NA	442.725	NA	4.775	NA	NA
CCIA-000258	MK-2206	AKT	NA	424.925	NA	1.91	NA	NA
CCIA-000259	Panobinostat	HDAC	NA	235.94	NA	0.038	NA	NA
CCIA-000260	Veliparib	PARP	NA	499.735	NA	5	NA	NA
CCIA-000261	Volasertib	PLK1	NA	345.725	NA	0.15	NA	NA
CCIA-000262	Alectinib	ALK	NA	464.66	NA	5	NA	NA
CCIA-000263	Ribociclib	CDK4/6	NA	448.16	NA	5	NA	NA
CCIA-000265	Tofacitnib	JAK	NA	482.63	NA	5	NA	NA
CCIA-000266	Idasanutlin	MDM2	NA	492.885	NA	5	NA	NA
CCIA-000267	Cobimetinib	MEK	NA	437.585	NA	3.19	NA	NA
CCIA-000268	Copmatinib	MET	NA	497.685	NA	5	NA	NA
CCIA-000269	Voxtalisib	PI3K/mTOR dual	NA	460	NA	4.725	NA	NA
CCIA-000270	Alpelisib	PIK3CA	NA	443.245	NA	4.635	NA	NA
CCIA-000271	Ixazomib	Proteosome	NA	281.285	NA	0.08	NA	NA
CCIA-000272	Nintedanib	VEGFR, FGFR, PDGFR	NA	462.595	NA	5	NA	NA
CCIA-000273	PRI-724	WNT	NA	481.265	NA	5	NA	NA

## Sheet: RA-028
CompoundID	DrugName	Target	AUC_Patient	Median_AUC	IC50_Patient	Median_IC50	Zscore_AUC	Zscore_IC50
CCIA-000003	Fluorouracil	anti-metabolite	NA	484.77	NA	5	NA	NA
CCIA-000004	Thioguanine	anti-metabolite	NA	465.885	NA	5	NA	NA
CCIA-000005	Mercaptopurine	anti-metabolite	NA	492.405	NA	5	NA	NA
CCIA-000007	Thiotepa	alkylating	484.81	486.78	5	5	0.324084	0.160132
CCIA-000009	Dacarbazine	alkylating	491.35	500	5	5	0.0752396	-0.378696
CCIA-000011	Temozolomide	alkylating	497.96	500	5	5	0.329046	-0.384094
CCIA-000012	Busulfan	alkylating	464.26	499.72	5	5	-2.19874	-0.383781
CCIA-000016	Lomustine	alkylating mustard	500	499.035	5	5	0.505901	-0.354502
CCIA-000017	Azacitidine	anti-metabolite	439.64	488.01	3.6	5	-0.646899	-1.3931
CCIA-000018	Decitabine	anti-metabolite	437.52	469.32	5	5	-0.44329	0.221674
CCIA-000019	Carmustine	alkylating mustard	NA	493.11	NA	5	NA	NA
CCIA-000022	Cytarabine hydrochloride	anti-metabolite	442.83	435.005	5	5	0.215299	0.559699
CCIA-000024	Procarbazine hydrochloride	alkylating	NA	499.49	NA	5	NA	NA
CCIA-000026	Cladribine	anti-metabolite	401.9	450.92	5	4.42	-0.400966	0.716598
CCIA-000027	Ifosfamide	alkylating	NA	500	NA	5	NA	NA
CCIA-000028	Cisplatin	alkylating	NA	489.09	NA	5	NA	NA
CCIA-000031	Pentostatin	ADA	NA	497.66	NA	5	NA	NA
CCIA-000032	Gemcitabine hydrochloride	anti-metabolite	399.44	369.01	5	0.18	0.38182	1.1233
CCIA-000033	Nelarabine	anti-metabolite	493.73	500	5	5	0.266829	-0.384094
CCIA-000034	Vorinostat	HDAC	NA	465.955	NA	5	NA	NA
CCIA-000037	Letrozole	aromatase	NA	498.39	NA	5	NA	NA
CCIA-000039	Chlorambucil	alkylating mustard	NA	479.73	NA	5	NA	NA
CCIA-000040	Mitomycin	alkylating	474.98	369.215	5	0.435	1.20537	1.4597
CCIA-000042	Clofarabine	anti-metabolite	NA	439.775	NA	4.18	NA	NA
CCIA-000045	Bendamustine hydrochloride	alkylating mustard	488.85	485.07	5	5	0.426554	-0.0809418
CCIA-000046	Carboplatin	alkylating	NA	500	NA	5	NA	NA
CCIA-000047	Oxaliplatin	alkylating	475.91	489.945	5	5	-0.141677	-0.020107
CCIA-000048	Fludarabine phosphate	anti-metabolite	NA	493.505	NA	5	NA	NA
CCIA-000049	Bortezomib	Proteosome	65.92	127.8	0.0015	0.0049	-0.441532	-0.761652
CCIA-000050	Capecitabine	anti-metabolite	467.4	495.535	5	5	-0.369035	0.0262166
CCIA-000052	Sunitinib	TKI multi	NA	474.965	NA	5	NA	NA
CCIA-000053	Axitinib	TKI multi	NA	463.33	NA	5	NA	NA
CCIA-000054	Mitoxantrone	DNA	NA	316.9	NA	0.14	NA	NA
CCIA-000055	Pemetrexed	anti-metabolite	NA	484.18	NA	5	NA	NA
CCIA-000056	Gefitinib	EGFR	415.44	481.795	5	5	-1.07035	0.271568
CCIA-000057	Vismodegib	SHH	NA	500	NA	5	NA	NA
CCIA-000058	Crizotinib	ALK, MET, ROS1	NA	444.78	NA	3.465	NA	NA
CCIA-000059	Methotrexate	anti-metabolite	500	488.645	5	5	0.536894	0.161182
CCIA-000061	Topotecan hydrochloride	TOP1	413.41	339.2	2.79	0.28	0.697653	1.02018
CCIA-000062	Dasatinib	TKI multi	322.07	477.225	5	5	-2.54548	0.347848
CCIA-000063	Pazopanib hydrochloride	TKI multi	NA	486.075	NA	5	NA	NA
CCIA-000064	Imatinib	TKI multi	381.98	498.925	5	5	-0.588889	0.109258
CCIA-000065	Sorafenib	TKI multi	NA	490.405	NA	5	NA	NA
CCIA-000067	Pralatrexate	anti-metabolite	NA	476.555	NA	5	NA	NA
CCIA-000068	Vandetanib	VEGFR, RET, EGFR	NA	481.73	NA	5	NA	NA
CCIA-000069	Vemurafenib	BRAF	NA	496.365	NA	5	NA	NA
CCIA-000070	Ixabepilone	microtubule	NA	339.625	NA	0.1065	NA	NA
CCIA-000072	Daunorubicin hydrochloride	DNA anthracycline	NA	321.21	NA	0.18	NA	NA
CCIA-000073	Doxorubicin hydrochloride	DNA anthracycline	NA	313.56	NA	0.11	NA	NA
CCIA-000074	Etoposide	TOP2	445.21	425.275	5	2.98	0.488643	0.83646
CCIA-000075	Tamoxifen citrate	ESR1	427.07	494.275	5	5	-1.72708	-0.241325
CCIA-000076	Lapatinib	ERBB2	446.46	495.385	2.92	5	-2.9702	-2.63353
CCIA-000077	Irinotecan hydrochloride	TOP1	NA	466.305	NA	4.98	NA	NA
CCIA-000078	Fulvestrant	ESR1	NA	497.53	NA	5	NA	NA
CCIA-000079	Teniposide	TOP2	NA	359	NA	0.4	NA	NA
CCIA-000081	Docetaxel	microtubule	277.49	349.94	NA	0.18	-0.125155	NA
CCIA-000083	Paclitaxel	microtubule	NA	353.535	NA	0.17	NA	NA
CCIA-000084	Vinblastine sulfate	microtubule	NA	349.15	NA	0.093	NA	NA
CCIA-000085	Vincristine sulfate	microtubule	96.3	308	0.0026	0.051	-1.9848	-1.11407
CCIA-000086	Sirolimus (Rapamycin)	mTOR	343.72	384.45	1.19	5	-0.364105	-0.257312
CCIA-000087	Everolimus	mTOR	NA	389.28	NA	5	NA	NA
CCIA-000088	Dactinomycin	RNA	NA	167.58	NA	0.0033	NA	NA
CCIA-000090	Bleomycin sulfate	DNA	NA	453.295	NA	5	NA	NA
CCIA-000091	Vinorelbine tartrate	microtubule	NA	353.575	NA	0.255	NA	NA
CCIA-000092	Carfilzomib	proteosome	NA	255.065	NA	0.0505	NA	NA
CCIA-000095	Erlotinib hydrochloride	EGFR	NA	483.26	NA	5	NA	NA
CCIA-000098	Abiraterone	androgen	493.07	499.66	5	5	0.249997	-0.255394
CCIA-000099	Melphalan hydrochloride	alkylating	444.73	469.81	3.37	5	-0.20719	0.159246
CCIA-000100	Nilotinib	TKI multi	402.25	485.44	5	5	-4.48323	-0.115069
CCIA-000123	Idarubicin hydrochloride	DNA anthracycline	357	457.165	0.61	4.6	-0.350131	-0.378145
CCIA-000124	Omacetaxine mepesuccinate	ribosome	252.45	301.085	0.023	0.115	-0.27916	-0.784901
CCIA-000125	Ponatinib	Abl/FGFR	258.02	429.785	0.059	2.3	-3.02993	-2.15042
CCIA-000126	Cabozantinib	MET, RET, VEGFR	NA	491.695	NA	5	NA	NA
CCIA-000128	Epirubicin hydrochloride	DNA anthracycline	NA	324.89	NA	0.235	NA	NA
CCIA-000129	Trametinib	MEK	NA	432.85	NA	5	NA	NA
CCIA-000130	Dabrafenib mesylate	BRAF	489.09	497.85	5	5	0.190708	0.111502
CCIA-000131	Temsirolimus	mTOR	365.07	375.365	3.12	5	0.0493304	0.0686756
CCIA-000134	Rigosertib (ON-01910)	PLK1	NA	372.34	NA	0.34	NA	NA
CCIA-000138	Ruxolitinib (INCB018424)	JAK1, JAK2, JAK3	NA	498.125	NA	5	NA	NA
CCIA-000149	Venetoclax	BCL2	NA	477.115	NA	5	NA	NA
CCIA-000153	GENZ-644282	TOP1	NA	203.735	NA	0.041	NA	NA
CCIA-000157	Palbociclib	CDK4/6	385.82	470.375	0.99	5	-0.858231	-1.12209
CCIA-000193	Olaparib	PARP	NA	472.995	NA	5	NA	NA
CCIA-000194	Idelalisib	PIK3CA - delta	483.97	490.615	5	5	0.122502	-0.365826
CCIA-000196	Ceritinib	ALK	NA	388.345	NA	0.7	NA	NA
CCIA-000198	Alisertib	AURKA	NA	411.34	NA	5	NA	NA
CCIA-000200	BKM120	PIK3CA - pan	NA	410.04	NA	1.28	NA	NA
CCIA-000201	Crenolanib	FLT3, PDGFRA, PDGFRB	376.72	490.72	1.08	5	-3.50419	-2.70167
CCIA-000210	LDE225	SHH	NA	492.93	NA	5	NA	NA
CCIA-000238	Dinaciclib	CDK1/2/9	NA	249.09	NA	0.011	NA	NA
CCIA-000239	Pinometostat	DOT1L	NA	499.835	NA	5	NA	NA
CCIA-000252	Entrectinib	NTRK, ROS1, ALK	NA	437.05	NA	2.09	NA	NA
CCIA-000254	Afuresertib	AKT	NA	456.44	NA	5	NA	NA
CCIA-000255	Tazemetostat	EZH2	NA	500	NA	5	NA	NA
CCIA-000256	Quizartinib	FLT3	NA	491.59	NA	5	NA	NA
CCIA-000257	Talazoparib	PARP	NA	442.725	NA	4.775	NA	NA
CCIA-000258	MK-2206	AKT	NA	424.925	NA	1.91	NA	NA
CCIA-000259	Panobinostat	HDAC	NA	235.94	NA	0.038	NA	NA
CCIA-000260	Veliparib	PARP	NA	499.735	NA	5	NA	NA
CCIA-000261	Volasertib	PLK1	NA	345.725	NA	0.15	NA	NA
CCIA-000262	Alectinib	ALK	NA	464.66	NA	5	NA	NA
CCIA-000263	Ribociclib	CDK4/6	NA	448.16	NA	5	NA	NA
CCIA-000265	Tofacitnib	JAK	NA	482.63	NA	5	NA	NA
CCIA-000266	Idasanutlin	MDM2	NA	492.885	NA	5	NA	NA
CCIA-000267	Cobimetinib	MEK	NA	437.585	NA	3.19	NA	NA
CCIA-000268	Copmatinib	MET	NA	497.685	NA	5	NA	NA
CCIA-000269	Voxtalisib	PI3K/mTOR dual	NA	460	NA	4.725	NA	NA
CCIA-000270	Alpelisib	PIK3CA	NA	443.245	NA	4.635	NA	NA
CCIA-000271	Ixazomib	Proteosome	NA	281.285	NA	0.08	NA	NA
CCIA-000272	Nintedanib	VEGFR, FGFR, PDGFR	NA	462.595	NA	5	NA	NA
CCIA-000273	PRI-724	WNT	NA	481.265	NA	5	NA	NA

## Sheet: RA-034
CompoundID	DrugName	Target	AUC_Patient	Median_AUC	IC50_Patient	Median_IC50	Zscore_AUC	Zscore_IC50
CCIA-000003	Fluorouracil	anti-metabolite	458.43	481.31	5	5	-0.376898	-0.130131
CCIA-000004	Thioguanine	anti-metabolite	485.61	462.285	5	5	0.672554	0.524336
CCIA-000005	Mercaptopurine	anti-metabolite	500	488.8	5	5	0.731622	0.228777
CCIA-000007	Thiotepa	alkylating	485.61	485.795	5	5	0.368664	0.160373
CCIA-000009	Dacarbazine	alkylating	465.39	500	5	5	-0.609589	-0.336678
CCIA-000011	Temozolomide	alkylating	455.95	500	5	5	-1.84069	-0.337426
CCIA-000012	Busulfan	alkylating	497.34	499.59	5	5	0.390897	-0.33716
CCIA-000016	Lomustine	alkylating mustard	500	499.02	5	5	0.528986	-0.339642
CCIA-000017	Azacitidine	anti-metabolite	458.82	484.35	5	5	-0.200693	0.0400768
CCIA-000018	Decitabine	anti-metabolite	451.14	461.435	5	5	0.0127015	0.284132
CCIA-000019	Carmustine	alkylating mustard	500	493.93	5	5	0.694868	-0.228666
CCIA-000022	Cytarabine hydrochloride	anti-metabolite	369.24	434.07	0.58	5	-0.805119	-0.87435
CCIA-000024	Procarbazine hydrochloride	alkylating	449.02	499.16	5	5	-4.31299	-0.341342
CCIA-000026	Cladribine	anti-metabolite	399.35	437.595	1.37	4.04	-0.293938	-0.131099
CCIA-000027	Ifosfamide	alkylating	479.79	500	5	5	-1.13689	-0.341342
CCIA-000028	Cisplatin	alkylating	499.83	489.2	5	5	0.888306	-0.284183
CCIA-000031	Pentostatin	ADA	496.84	495.96	5	5	0.513428	-0.151279
CCIA-000032	Gemcitabine hydrochloride	anti-metabolite	283.93	376.56	0.011	0.18	-0.327208	-1.25222
CCIA-000033	Nelarabine	anti-metabolite	434.77	499.805	5	5	-1.75736	-0.337426
CCIA-000034	Vorinostat	HDAC	479.92	464.14	5	5	0.520769	0.598527
CCIA-000037	Letrozole	aromatase	497.41	496.645	5	5	0.375758	-0.345398
CCIA-000039	Chlorambucil	alkylating mustard	468.64	477.25	5	5	-0.122927	0.219525
CCIA-000040	Mitomycin	alkylating	364.29	370.92	1.2	0.45	-0.083715	0.470602
CCIA-000042	Clofarabine	anti-metabolite	372.12	438.56	0.73	4.09	-0.61569	-0.524957
CCIA-000045	Bendamustine hydrochloride	alkylating mustard	426.05	482.53	5	5	-3.00948	-0.0356051
CCIA-000046	Carboplatin	alkylating	461.79	500	5	5	-1.59017	-0.0857524
CCIA-000047	Oxaliplatin	alkylating	430.74	489.015	5	5	-1.64826	0.0082241
CCIA-000048	Fludarabine phosphate	anti-metabolite	455.73	493.86	5	5	-1.34984	-0.341342
CCIA-000049	Bortezomib	Proteosome	83.58	125.27	0.0023	0.0047	-0.211942	-0.318783
CCIA-000050	Capecitabine	anti-metabolite	440.64	495.93	5	5	-1.2488	0.0236326
CCIA-000052	Sunitinib	TKI multi	417.06	472.95	5	5	-2.12457	0.499184
CCIA-000053	Axitinib	TKI multi	451.59	461.94	5	5	-0.231399	0.451647
CCIA-000054	Mitoxantrone	DNA	241.36	310.17	0.039	0.14	-0.121883	-0.444505
CCIA-000055	Pemetrexed	anti-metabolite	490.05	485.33	5	5	0.482825	-0.337952
CCIA-000056	Gefitinib	EGFR	496.46	478.53	5	5	0.732832	0.320229
CCIA-000057	Vismodegib	SHH	481.58	500	5	5	-0.324263	-0.345398
CCIA-000058	Crizotinib	ALK, MET, ROS1	473.73	444.78	5	3.12	0.780129	0.89327
CCIA-000059	Methotrexate	anti-metabolite	473.19	491.62	5	5	0.178523	0.144192
CCIA-000061	Topotecan hydrochloride	TOP1	315.6	348.86	0.71	0.26	-0.100404	0.397548
CCIA-000062	Dasatinib	TKI multi	252.64	470.395	0.045	5	-4.00486	-2.89201
CCIA-000063	Pazopanib hydrochloride	TKI multi	448.4	485.62	5	5	-1.31694	-0.0488475
CCIA-000064	Imatinib	TKI multi	488.83	494.145	5	5	0.233922	0.100003
CCIA-000065	Sorafenib	TKI multi	277.61	491.76	5	5	-10.9602	-0.104977
CCIA-000067	Pralatrexate	anti-metabolite	483.15	477.175	5	5	0.473107	0.381241
CCIA-000068	Vandetanib	VEGFR, RET, EGFR	447.82	481.8	2.76	5	-0.62521	-0.963064
CCIA-000069	Vemurafenib	BRAF	486.82	493.12	5	5	0.201853	0.0213205
CCIA-000070	Ixabepilone	microtubule	263.28	327.93	0.018	0.094	-0.0877544	-0.635473
CCIA-000072	Daunorubicin hydrochloride	DNA anthracycline	215.25	318.575	0.024	0.11	-0.354139	-0.694579
CCIA-000073	Doxorubicin hydrochloride	DNA anthracycline	190.94	313.235	0.013	0.11	-1.09246	-1.26955
CCIA-000074	Etoposide	TOP2	376.63	426.845	5	3.29	-0.680936	0.828272
CCIA-000075	Tamoxifen citrate	ESR1	487.54	494.275	5	5	0.301767	-0.0484758
CCIA-000076	Lapatinib	ERBB2	499.42	494.54	5	5	0.704886	-0.105132
CCIA-000077	Irinotecan hydrochloride	TOP1	336.57	461.59	NA	4.96	-2.8803	NA
CCIA-000078	Fulvestrant	ESR1	475.8	497.06	5	5	-0.254368	-0.0591775
CCIA-000079	Teniposide	TOP2	320.51	358.43	0.5	0.4	-0.245372	0.0221353
CCIA-000081	Docetaxel	microtubule	248.63	349.35	0.045	0.19	-0.402405	-0.276394
CCIA-000083	Paclitaxel	microtubule	196.98	360.23	1e-06	0.165	-1.01963	-3.81837
CCIA-000084	Vinblastine sulfate	microtubule	270.63	356.18	0.025	0.115	-0.331272	-0.771067
CCIA-000085	Vincristine sulfate	microtubule	251.09	301.2	0.01	0.0395	0.0344231	-0.478131
CCIA-000086	Sirolimus (Rapamycin)	mTOR	349.45	384.45	NA	5	-0.222573	NA
CCIA-000087	Everolimus	mTOR	368.91	388.825	NA	5	-0.0655488	NA
CCIA-000088	Dactinomycin	RNA	99.64	166.92	1e-06	0.0033	-0.227186	-2.10401
CCIA-000090	Bleomycin sulfate	DNA	293.08	450.68	0.31	5	-2.46041	-1.7777
CCIA-000091	Vinorelbine tartrate	microtubule	223.36	356.17	0.01	0.215	-2.42575	-1.95412
CCIA-000092	Carfilzomib	proteosome	146.61	272.8	0.007	0.071	-0.290736	-0.572228
CCIA-000095	Erlotinib hydrochloride	EGFR	500	483.62	5	5	0.774578	-0.0368343
CCIA-000098	Abiraterone	androgen	498.97	499.97	5	5	0.502368	-0.173276
CCIA-000099	Melphalan hydrochloride	alkylating	398.78	469.02	5	5	-1.2075	0.628387
CCIA-000100	Nilotinib	TKI multi	450.4	485.44	5	5	-1.28343	-0.0887682
CCIA-000123	Idarubicin hydrochloride	DNA anthracycline	258.51	457.165	0.062	4.6	-1.23812	-1.46748
CCIA-000124	Omacetaxine mepesuccinate	ribosome	238.14	292	0.039	0.086	-0.389303	-0.425249
CCIA-000125	Ponatinib	Abl/FGFR	448.13	429.3	2.8	1.965	0.507372	0.508681
CCIA-000126	Cabozantinib	MET, RET, VEGFR	476.24	487.415	5	5	-0.299853	-0.155957
CCIA-000128	Epirubicin hydrochloride	DNA anthracycline	226.99	320.78	0.031	0.19	-0.864612	-1.01772
CCIA-000129	Trametinib	MEK	462.48	430.78	5	5	0.563558	0.560208
CCIA-000130	Dabrafenib mesylate	BRAF	412.86	497.145	3.73	5	-1.43085	-0.213498
CCIA-000131	Temsirolimus	mTOR	357.86	370.85	NA	5	0.0275336	NA
CCIA-000134	Rigosertib (ON-01910)	PLK1	367.01	377.845	0.3	0.33	-0.042652	-0.311477
CCIA-000138	Ruxolitinib (INCB018424)	JAK1, JAK2, JAK3	465.47	497.68	5	5	-2.09722	-0.341342
CCIA-000149	Venetoclax	BCL2	479.56	472.62	5	5	0.325209	0.33763
CCIA-000153	GENZ-644282	TOP1	289.37	211.3	0.15	0.041	0.519395	0.385548
CCIA-000157	Palbociclib	CDK4/6	433.08	474.845	5	5	-0.231645	0.330843
CCIA-000193	Olaparib	PARP	445.83	467.53	5	5	-0.436138	-0.0729124
CCIA-000194	Idelalisib	PIK3CA - delta	467.73	487.99	5	5	-0.430331	-0.325534
CCIA-000196	Ceritinib	ALK	453.22	389.88	5	0.71	0.957742	1.62505
CCIA-000198	Alisertib	AURKA	428.3	417.995	5	5	0.244965	0.652209
CCIA-000200	BKM120	PIK3CA - pan	335.72	412.63	0.51	1.305	-2.09909	-1.14544
CCIA-000201	Crenolanib	FLT3, PDGFRA, PDGFRB	434.13	489.07	2.5	5	-1.15233	-0.791448
CCIA-000210	LDE225	SHH	485.68	493.255	5	5	0.151385	0.158114
CCIA-000238	Dinaciclib	CDK1/2/9	NA	245.02	NA	0.013	NA	NA
CCIA-000239	Pinometostat	DOT1L	NA	499.835	NA	5	NA	NA
CCIA-000252	Entrectinib	NTRK, ROS1, ALK	NA	437.05	NA	2.17	NA	NA
CCIA-000254	Afuresertib	AKT	NA	455.99	NA	4.86	NA	NA
CCIA-000255	Tazemetostat	EZH2	NA	500	NA	5	NA	NA
CCIA-000256	Quizartinib	FLT3	NA	490.78	NA	5	NA	NA
CCIA-000257	Talazoparib	PARP	NA	444.97	NA	5	NA	NA
CCIA-000258	MK-2206	AKT	NA	420.235	NA	2.21	NA	NA
CCIA-000259	Panobinostat	HDAC	NA	244.775	NA	0.0435	NA	NA
CCIA-000260	Veliparib	PARP	NA	498.45	NA	5	NA	NA
CCIA-000261	Volasertib	PLK1	NA	345.725	NA	0.16	NA	NA
CCIA-000262	Alectinib	ALK	NA	463.945	NA	5	NA	NA
CCIA-000263	Ribociclib	CDK4/6	NA	453.16	NA	5	NA	NA
CCIA-000265	Tofacitnib	JAK	NA	485.4	NA	5	NA	NA
CCIA-000266	Idasanutlin	MDM2	NA	492.145	NA	5	NA	NA
CCIA-000267	Cobimetinib	MEK	NA	437.585	NA	3.97	NA	NA
CCIA-000268	Copmatinib	MET	NA	495.855	NA	5	NA	NA
CCIA-000269	Voxtalisib	PI3K/mTOR dual	NA	453.78	NA	4.3	NA	NA
CCIA-000270	Alpelisib	PIK3CA	NA	437.025	NA	4.635	NA	NA
CCIA-000271	Ixazomib	Proteosome	NA	277.53	NA	0.0785	NA	NA
CCIA-000272	Nintedanib	VEGFR, FGFR, PDGFR	NA	462.595	NA	5	NA	NA
CCIA-000273	PRI-724	WNT	NA	476.495	NA	5	NA	NA

## Sheet: RA-048
CompoundID	DrugName	Target	Pathway	AUC_Patient	Median_AUC	IC50_Patient	Median_IC50	Zscore_AUC	Zscore_IC50	cMAX
CCIA-000193	Olaparib	PARP		435.65	467.53	5	5	-0.758117	-0.0729124	NA
CCIA-000265	Tofacitnib	JAK		412.42	487.36	1.16	5	-0.303752	-0.376084	NA
CCIA-000273	PRI-724	WNT		462.52	478.3	6.04	5	-0.177283	0.97113	NA
CCIA-000048	Fludarabine phosphate	anti-metabolite		485.44	493.86	5	5	0.0881902	-0.341342	NA
CCIA-000263	Ribociclib	CDK4/6		459.6	449.48	4.3	5	0.16098	0.373244	7.1
CCIA-000126	Cabozantinib	MET, RET, VEGFR		485.73	487.415	5	5	0.21401	-0.155957	NA
CCIA-000266	Idasanutlin	MDM2		491.86	492.43	5	5	0.231457	-0.174078	NA
CCIA-000022	Cytarabine hydrochloride	anti-metabolite		439.24	433.645	5	5	0.253378	0.64024	NA
CCIA-000069	Vemurafenib	BRAF	RAS/RAF/MEK/ERK	489.6	493.12	5	5	0.264615	0.0213205	NA
CCIA-000031	Pentostatin	ADA		492.81	496.545	5	5	0.293433	-0.151279	NA
CCIA-000064	Imatinib	TKI multi		500	492.16	5	5	0.31328	0.100003	NA
CCIA-000194	Idelalisib	PIK3CA - delta	PI3K/AKT/mTOR	487.6	487.99	5	5	0.338632	-0.325534	NA
CCIA-000255	Tazemetostat	EZH2		500	500	5	5	0.369054	NA	0.4
CCIA-000057	Vismodegib	SHH		500	500	5	5	0.400649	-0.345398	NA
CCIA-000095	Erlotinib hydrochloride	EGFR		486.42	483.62	5	5	0.425428	-0.0368343	NA
CCIA-000037	Letrozole	aromatase		500	496.645	5	5	0.438247	-0.345398	NA
CCIA-000063	Pazopanib hydrochloride	TKI multi		490.02	484.28	5	5	0.441841	-0.0488475	152.4
CCIA-000269	Voxtalisib	PI3K/mTOR dual	PI3K/AKT/mTOR	460.34	451.13	5	4.15	0.448971	0.822638	1.5
CCIA-000009	Dacarbazine	alkylating		500	498.85	5	5	0.457442	-0.336678	NA
CCIA-000130	Dabrafenib mesylate	BRAF	RAS/RAF/MEK/ERK	500	496.17	5	5	0.479033	0.140595	1.6
CCIA-000210	LDE225	SHH		500	492.81	5	5	0.486731	0.158114	NA
CCIA-000011	Temozolomide	alkylating		500	499.48	5	5	0.489044	-0.337426	NA
CCIA-000065	Sorafenib	TKI multi		500	489.05	5	5	0.505189	-0.104977	NA
CCIA-000033	Nelarabine	anti-metabolite		500	499.585	5	5	0.517996	-0.337426	NA
CCIA-000050	Capecitabine	anti-metabolite		497.83	495.14	5	5	0.527444	0.0236326	NA
CCIA-000016	Lomustine	alkylating mustard		500	499.02	5	5	0.528986	-0.339642	NA
CCIA-000125	Ponatinib	Abl/FGFR		449.97	429.3	NA	1.98	0.53255	NA	0.1
CCIA-000239	Pinometostat	DOT1L		500	499.68	5	5	0.54033	0.246932	NA
CCIA-000059	Methotrexate	anti-metabolite		500	490.87	5	5	0.546869	0.144192	NA
CCIA-000149	Venetoclax	BCL2		499.32	472.62	5	5	0.550149	0.33763	NA
CCIA-000027	Ifosfamide	alkylating		500	500	5	5	0.550207	-0.341342	NA
CCIA-000098	Abiraterone	androgen		500	499.34	5	5	0.551471	-0.173276	NA
CCIA-000046	Carboplatin	alkylating		500	500	5	5	0.567706	-0.0857524	NA
CCIA-000078	Fulvestrant	ESR1		500	496.595	5	5	0.568085	-0.0591775	NA
CCIA-000062	Dasatinib	TKI multi		483.38	464.21	NA	5	0.569903	NA	0.27
CCIA-000086	Sirolimus (Rapamycin)	mTOR	PI3K/AKT/mTOR	418.49	382.74	NA	5	0.575787	NA	NA
CCIA-000012	Busulfan	alkylating		500	499.4	5	5	0.576268	-0.33716	NA
CCIA-000024	Procarbazine hydrochloride	alkylating		500	499	5	5	0.585612	-0.341342	3.02
CCIA-000017	Azacitidine	anti-metabolite		498.16	482.94	5	5	0.594663	0.0400768	NA
CCIA-000260	Veliparib	PARP		499.29	497.82	5	5	0.595264	NA	3.5
CCIA-000067	Pralatrexate	anti-metabolite		500	477.175	5	5	0.597517	0.381241	5
CCIA-000256	Quizartinib	FLT3		495.94	490.485	5	5	0.614226	0.274628	NA
CCIA-000257	Talazoparib	PARP		469.92	442.725	5	4.775	0.620039	0.634081	0.06
CCIA-000047	Oxaliplatin	alkylating		498.6	488.63	5	5	0.624796	0.0082241	5.92
CCIA-000268	Copmatinib	MET		497.8	495.11	5	5	0.62778	NA	NA
CCIA-000042	Clofarabine	anti-metabolite		472.38	436.61	5	3.915	0.641848	0.769591	NA
CCIA-000092	Carfilzomib	proteosome		332.58	260.19	0.12	0.052	0.648195	0.614211	NA
CCIA-000123	Idarubicin hydrochloride	DNA anthracycline		492.81	454.335	5	4.46	0.661605	0.647832	NA
CCIA-000201	Crenolanib	FLT3, PDGFRA, PDGFRB		500	484.66	5	5	0.662946	0.541445	NA
CCIA-000075	Tamoxifen citrate	ESR1		500	493.755	5	5	0.667633	-0.0484758	NA
CCIA-000131	Temsirolimus	mTOR	PI3K/AKT/mTOR	412.27	365.07	NA	5	0.676552	NA	NA
CCIA-000262	Alectinib	ALK		486.41	463.36	5	4.965	0.683542	0.657993	NA
CCIA-000019	Carmustine	alkylating mustard		499.97	493.93	5	5	0.69377	-0.228666	NA
CCIA-000157	Palbociclib	CDK4/6		500	470.375	5	5	0.705302	0.330843	NA
CCIA-000068	Vandetanib	VEGFR, RET, EGFR		498.94	481.66	5	5	0.706143	0.485535	NA
CCIA-000138	Ruxolitinib (INCB018424)	JAK1, JAK2, JAK3		500	497.08	5	5	0.713375	-0.341342	NA
CCIA-000005	Mercaptopurine	anti-metabolite		500	488.8	5	5	0.731622	0.228777	NA
CCIA-000076	Lapatinib	ERBB2		500	494.54	5	5	0.735472	-0.105132	4.4
CCIA-000034	Vorinostat	HDAC		487.75	464.14	5	5	0.759281	0.598527	1.7
CCIA-000087	Everolimus	mTOR	PI3K/AKT/mTOR	428.44	387.48	NA	5	0.768216	NA	NA
CCIA-000004	Thioguanine	anti-metabolite		492.1	462.285	5	5	0.774142	0.524336	NA
CCIA-000028	Cisplatin	alkylating		497.83	489.2	5	5	0.781197	-0.284183	NA
CCIA-000007	Thiotepa	alkylating		500	485.24	5	5	0.789605	0.160373	20
CCIA-000090	Bleomycin sulfate	DNA		482.8	445.255	5	5	0.79489	0.70373	NA
CCIA-000056	Gefitinib	EGFR		500	478.53	5	5	0.800491	0.320229	0.78
CCIA-000052	Sunitinib	TKI multi		488.78	471.51	5	5	0.818863	0.499184	NA
CCIA-000049	Bortezomib	Proteosome		210.1	120.25	0.023	0.00425	0.826969	0.84686	NA
CCIA-000026	Cladribine	anti-metabolite		484.12	433.77	5	3.495	0.827664	0.798596	NA
CCIA-000032	Gemcitabine hydrochloride	anti-metabolite		491.83	364.2	5	0.14	0.840749	1.1547	71
CCIA-000055	Pemetrexed	anti-metabolite		500	485.33	5	5	0.851507	-0.337952	985
CCIA-000072	Daunorubicin hydrochloride	DNA anthracycline		429.31	307.46	2.41	0.089	0.869535	1.54173	NA
CCIA-000267	Cobimetinib	MEK	RAS/RAF/MEK/ERK	479.81	437.51	5	3.21	0.876074	0.75525	NA
CCIA-000083	Paclitaxel	microtubule		470.73	348.31	5	0.1185	0.890324	1.04948	NA
CCIA-000003	Fluorouracil	anti-metabolite		499.55	480.565	5	5	0.89924	-0.130131	NA
CCIA-000077	Irinotecan hydrochloride	TOP1		500	458.17	5	4.87	0.907018	0.589898	0.34
CCIA-000100	Nilotinib	TKI multi		500	484.665	5	5	0.919824	-0.0887682	NA
CCIA-000070	Ixabepilone	microtubule		464.77	318.065	5	0.064	0.921603	1.42765	NA
CCIA-000054	Mitoxantrone	DNA		456.87	302.03	3.66	0.13	0.925867	1.68512	NA
CCIA-000084	Vinblastine sulfate	microtubule		479.49	351.64	5	0.106	0.944328	1.43474	NA
CCIA-000099	Melphalan hydrochloride	alkylating		500	468.08	5	5	0.948965	0.628387	NA
CCIA-000129	Trametinib	MEK	RAS/RAF/MEK/ERK	493.3	430.78	5	5	0.950237	0.560208	NA
CCIA-000039	Chlorambucil	alkylating mustard		500	476.94	5	5	0.955664	0.219525	NA
CCIA-000238	Dinaciclib	CDK1/2/9		329.51	241.73	0.059	0.012	0.97419	1.37245	NA
CCIA-000258	MK-2206	AKT	PI3K/AKT/mTOR	462.08	417.55	5	2.11	1.00303	0.96268	NA
CCIA-000081	Docetaxel	microtubule		500	343.475	5	0.14	1.01037	0.975682	NA
CCIA-000018	Decitabine	anti-metabolite		500	461.21	5	5	1.03799	0.284132	NA
CCIA-000073	Doxorubicin hydrochloride	DNA anthracycline		425.66	310.93	2.2	0.104	1.04067	1.67268	NA
CCIA-000045	Bendamustine hydrochloride	alkylating mustard		500	482.04	5	5	1.05564	-0.0356051	NA
CCIA-000272	Nintedanib	VEGFR, FGFR, PDGFR		491.54	461.1	5	5	1.05964	0.607346	NA
CCIA-000053	Axitinib	TKI multi		499.07	461.48	5	5	1.07996	0.451647	NA
CCIA-000200	BKM120	PIK3CA - pan	PI3K/AKT/mTOR	452.32	409.495	5	1.28	1.11712	1.53495	NA
CCIA-000128	Epirubicin hydrochloride	DNA anthracycline		446.81	317.16	3.14	0.155	1.11863	1.62638	NA
CCIA-000254	Afuresertib	AKT	PI3K/AKT/mTOR	494.87	452.87	5	4.72	1.12131	0.729565	0.4
CCIA-000259	Panobinostat	HDAC		360.77	242.5	0.56	0.043	1.16126	1.99697	0.06
CCIA-000198	Alisertib	AURKA		495.92	417.995	5	5	1.16641	0.652209	NA
CCIA-000085	Vincristine sulfate	microtubule		504.44	295.64	NA	0.039	1.17256	NA	NA
CCIA-000088	Dactinomycin	RNA		343.44	161.87	NA	0.0024	1.20379	NA	NA
CCIA-000061	Topotecan hydrochloride	TOP1		490.4	342.905	5	0.26	1.21578	1.31097	NA
CCIA-000058	Crizotinib	ALK, MET, ROS1		491.74	444.78	5	3.12	1.22	0.89327	0.91
CCIA-000270	Alpelisib	PIK3CA	PI3K/AKT/mTOR	486.33	432.04	5	4.63	1.22313	0.663672	2.99
CCIA-000153	GENZ-644282	TOP1		433.89	211.3	2.37	0.041	1.24989	1.41059	NA
CCIA-000124	Omacetaxine mepesuccinate	ribosome		419.21	291.23	1.15	0.079	1.28086	1.55258	NA
CCIA-000134	Rigosertib (ON-01910)	PLK1		461.96	371.325	5	0.32	1.28929	1.49835	4
CCIA-000079	Teniposide	TOP2		489.45	357.86	5	0.4	1.29754	1.27416	NA
CCIA-000074	Etoposide	TOP2		500	425.275	5	3.29	1.30283	0.828272	NA
CCIA-000271	Ixazomib	Proteosome		358.69	275.79	0.29	0.078	1.31882	1.26511	NA
CCIA-000040	Mitomycin	alkylating		485.07	367.51	5	0.45	1.34613	1.48101	NA
CCIA-000091	Vinorelbine tartrate	microtubule		469.76	353.68	5	0.2	1.37619	1.42936	NA
CCIA-000252	Entrectinib	NTRK, ROS1, ALK		496.14	436.75	5	2.01	1.48364	1.08326	NA
CCIA-000261	Volasertib	PLK1		482.55	344.86	5	0.15	1.52798	1.69933	NA
CCIA-000196	Ceritinib	ALK		493.76	389.88	5	0.71	1.57427	1.62505	NA

[truncated: 7 more sheets: RA-054, RA-055, RA-056, WE-001, WE-005, WE-006, WE-012]
