# Supplementary material for: In vitro and in vivo drug screens of tumor cells identify novel therapies for high‐risk child cancer
Source: EMBO Mol Med. 2021 Dec 20;14(4):e14608. doi: 10.15252/emmm.202114608 (PMC8988207; doi:10.15252/emmm.202114608)
Supplement: Supplementary file 8 — Source Data Figure 3AL [file EMMM-14-e14608-s003.xlsx]

## Sheet: PDX
Patient ID	Final Diagnosis	Targetable molecular hit	Treatment	Median survival (d)	No of animal per group	No of animal included for analysis	EFS of individual animal	EFS T-C	EFS T/C	P value	Median net reduction at the end of Rx (mm3)	PPTC objective response criteria
RA-001	Ewing's sarcoma	TP53(SNV,CNLOH);STAG2(SNV)	Control	10.67	4	4	13.97;10.75;10.69;9.62	0	1	na;control	na;control	na;control
RA-001	Ewing's sarcoma	TP53(SNV,CNLOH);STAG2(SNV)	Talozaporib	11.88	4	4	10.80;12.96;7.35;17.74	1.21	1.11	0.46	No reduction	PD1
RA-001	Ewing's sarcoma	TP53(SNV,CNLOH);STAG2(SNV)	IRN+TMZ	12.82	4	4	11.26;15.54;11.11;14.38	2.15	1.2	0.085	No reduction	PD1
RA-001	Ewing's sarcoma	TP53(SNV,CNLOH);STAG2(SNV)	IRN+TMZ+Talazoparib	68	4	3	68;66.73;78.45	57.33	6.37	0.0067	-120.26	MCR
RA-002	High grade glioma	TSC1(SNV,CNLOH)	Control	28	12	12	36;24;41;36;23;21;28;31;28;28;28;28	0	1	na;control	na;control	na;control
RA-002	High grade glioma	TSC1(SNV,CNLOH)	Temozolomide	47	12	12	57;44;>160;46;>160;46;48;53;40;41;65;45	19	1.67857	<0.0001	na;CNS	na;CNS
RA-002	High grade glioma	TSC1(SNV,CNLOH)	Ceritinib	73.5	12	12	98;63;>160;49;46;55;>160;108;84;46;>160;55	45.5	2.625	<0.0001	na;CNS	na;CNS
RA-002	High grade glioma	TSC1(SNV,CNLOH)	Temsirolimus	108	12	12	>160;>160;81;>160;97;75;107;77;113;66;112	80	3.85714	<0.0001	na;CNS	na;CNS
RA-002	High grade glioma	TSC1(SNV,CNLOH)	BI2536	115.5	12	12	70;>160;>160;77;88;67;>160;>160;71;110;121;>160	87.5	4.125	<0.0001	na;CNS	na;CNS
RA-003	Neuroblastoma	No	Control	25.29	6	6	25.16;35.15;25.41;23.69;20.97;34.70	0	1	na;control	na;control	na;control
RA-003	Neuroblastoma	No	Cyclo+topo	undefined	6	6	No tumour in all animals at maximum holding time	undefined	undefined	0.0005	-129.15	MCR
RA-004	ALL, B precursor	No	Control	12.17	7	7	12.7 (median)	0	1	na;control	na;control	na;control
RA-004	ALL, B precursor	No	Temsirolimus	23.68	3	2	23.68 (median)	11.48	1.95	0.009	na;leukemia	PD2
RA-004	ALL, B precursor	No	Venetoclax	28.09	3	2	28.09 (median)	15.92	2.31	0.03	na;leukemia	PD2
RA-004	ALL, B precursor	No	VXL	32.74	3	2	32.74 (median)	20.54	2.69	0.03	na;leukemia	CR
RA-004	ALL, B precursor	No	Clofarabine	38.4	3	2	38.40 (median)	26.2	3.15	0.03	na;leukemia	CR
RA-004	ALL, B precursor	No	Topotecan	40.8	3	2	40.08 (median)	28.6	3.35	0.03	na;leukemia	PD2
RA-013	Neuroblastoma	High BCL2 RNA	Control	33.75	6	3	33.75;21.98;45.32	0	1	na;control	na;control	na;control
RA-013	Neuroblastoma	High BCL2 RNA	Venetoclax	50.25	6	3	50.65;48.15;50.25	16.5	1.489	0.0246	-4.6	PD1
RA-017	Osteosarcoma	High CCNE1 RNA	Control	18.73	4	4	10.32;19.67;17.79;65.80	0	1	na;control	na;control	na;control
RA-017	Osteosarcoma	High CCNE1 RNA	Cisplatin	16.12	4	4	20.8;23.43;11.45;11.15	-2.61	0.860651	0.78	No reduction	PD1
RA-017	Osteosarcoma	High CCNE1 RNA	Dinaciclib	19.41	4	4	10.75;41.21;26.35;12.46	0.68	1.03631	0.78	No reduction	PD1
RA-017	Osteosarcoma	High CCNE1 RNA	Dinaciclib+cisplatin	22.36	4	4	17.18;39.17;17.80;26.92	3.63	1.19381	0.9	No reduction	PD1
RA-017	Osteosarcoma	High CCNE1 RNA	IRN+TMZ	132.77	4	3	193.91;99.38;132.77	114.04	7.09	0.00067	No reduction	PD2
RA-018	ALL, B precursor	P2RY8 - CRLF2;JAK2(SNV);CDKN2A/B(HOMDEL)	Control	17.36	12	12	15.46;16.18;14.56;17.71;13.54;17.12;17.59;20.63;17.89;15.10;18.49;19.81	0	1	na;control	na;control	na;control
RA-018	ALL, B precursor	P2RY8 - CRLF2;JAK2(SNV);CDKN2A/B(HOMDEL)	Carfilzomib	17.12	4	4	15.87;17.56;18.53;16.68	-0.24	0.99	0.79	na;leuk	PD1
RA-018	ALL, B precursor	P2RY8 - CRLF2;JAK2(SNV);CDKN2A/B(HOMDEL)	Dasatinib	18.7	4	4	18.22;16.75;20.75;19.18	1.34	1.08	0.18	na;leuk	PD1
RA-018	ALL, B precursor	P2RY8 - CRLF2;JAK2(SNV);CDKN2A/B(HOMDEL)	Temsirolimus	27.19	4	2	27.48;26.90	9.83	1.57	0.018	na;leuk	PD1
RA-018	ALL, B precursor	P2RY8 - CRLF2;JAK2(SNV);CDKN2A/B(HOMDEL)	Bortezomib	39.86	4	2	44.88;34.85	22.51	2.3	0.018	na;leuk	CR
RA-018	ALL, B precursor	P2RY8 - CRLF2;JAK2(SNV);CDKN2A/B(HOMDEL)	VXL	41.85	4	2	40.20;43.50	24.49	2.41	0.018	na;leuk	CR
RA-018	ALL, B precursor	P2RY8 - CRLF2;JAK2(SNV);CDKN2A/B(HOMDEL)	Topotecan	60.69	4	2	60.73;60.66	43.33	3.5	0.018	na;leuk	CR
RA-018	ALL, B precursor	P2RY8 - CRLF2;JAK2(SNV);CDKN2A/B(HOMDEL)	Clofarabine	69.4	4	2	69.59;69.21	52	4	0.018	na;leuk	MCR
RA-021	Medulloblastoma	No	Control	71	9	9	79;80;54;75;58;60;58;84;71	0	1	na;control	na;control	na;control
RA-021	Medulloblastoma	No	Gemcitabine	75	8	8	74;85;74;72;76;88;75;93	4	1.05634	0.08	na;CNS	na;CNS
RA-021	Medulloblastoma	No	Vinorelbine	82	8	8	82;75;114;93;82;96;73;129	11	1.15493	0.005	na;CNS	na;CNS
RA-027	Neuroblastoma	NF1(SNV,DEL);CDKN2A/B(HOMDEL)	Control	7.205	12	12	7.22;12.38;10.47;8.28;5.69;7.73;5.43;5.09;7.19;7.04;5.33;8.62	0	1	na;control	na;control	na;control
RA-027	Neuroblastoma	NF1(SNV,DEL);CDKN2A/B(HOMDEL)	Isotretinoin	7.42	6	6	11.15;9.02;7.04;7.8;4.76;6.47	0.215	1.03	0.9246	No reduction	PD1
RA-027	Neuroblastoma	NF1(SNV,DEL);CDKN2A/B(HOMDEL)	Trametinib	9.985	6	6	11;7.57;11.18;10.10;9.87;7.4	2.78	1.386	0.2462	No reduction	PD1
RA-027	Neuroblastoma	NF1(SNV,DEL);CDKN2A/B(HOMDEL)	Trametinib+isotretinoin	13.61	6	6	19.32;11.94;6.98;13.19;14.04;15.27	6.405	1.89	0.0035	No reduction	PD1
RA-027	Neuroblastoma	NF1(SNV,DEL);CDKN2A/B(HOMDEL)	IRN+TMZ	20.46	6	6	17.06;25.70;21.63;19.29;23.47;18.48	13.255	2.84	0.0001	-46.3	PR
RA-027	Neuroblastoma	NF1(SNV,DEL);CDKN2A/B(HOMDEL)	Cyclo+topo	21.05	6	6	17.48;18.42;21.55;21.21;25.56;20.89	13.845	2.922	0.0001	-31.25	PR
RA-028	High grade glioma	PDGFRA(SNV);CDKN2A/B(HOMDEL)	Control	78	10	8	57;60;66;71;85;98;118;121	0	1	na;control	na;control	na;control
RA-028	High grade glioma	PDGFRA(SNV);CDKN2A/B(HOMDEL)	Temsirolimus	64	10	7	36;60;64;64;70;81;99	-14	0.820513	0.2	na;CNS	na;CNS
RA-028	High grade glioma	PDGFRA(SNV);CDKN2A/B(HOMDEL)	Palbociclib+Temsirolimus	67.5	10	6	60;60;67;68;80;85	-10.5	0.865385	0.19	na;CNS	na;CNS
RA-028	High grade glioma	PDGFRA(SNV);CDKN2A/B(HOMDEL)	Palbociclib	69	10	8	52;56;57;68;70;85;133;152	-9	0.884615	0.8	na;CNS	na;CNS
RA-029	Rhabdomyosarcoma fusion positive	High FGFR4 RNA	Control	58.68	6	4	99.82;63.88;42.78;53.49	0	1	na;control	na;control	na;control
RA-029	Rhabdomyosarcoma fusion positive	High FGFR4 RNA	Palbociclib	53.06	6	6	50.41;61.43;112.11;41.27;55.71;49.05	-5.62	0.9	No reduction	0.68	PD1
RA-029	Rhabdomyosarcoma fusion positive	High FGFR4 RNA	Ponatinib	75.5	6	6	73.53;85.3;73.45;71.74;77.46;188.46	16.82	1.29	No reduction	0.11	PD1
RA-029	Rhabdomyosarcoma fusion positive	High FGFR4 RNA	Palbociclib+Temsirolimus	92.87	6	6	96.28;106.76;165.77;79.84;89.46;79.63	34.19	1.58	No reduction	0.063	PD1
RA-039	Neuroblastoma	ALK(CN:51.63)	Control	5.04	6	6	4.82;4.71;5.26;4.44;5.26;5.54	0	1	na;control	na;control	na;control
RA-039	Neuroblastoma	ALK(CN:51.63)	Cyclo+topo	13.33	6	6	13.71;15.21;11.14;12.95;10.74;13.96	8.29	2.645	0.0006	-12.35	SD
RA-039	Neuroblastoma	ALK(CN:51.63)	Ceritinib	46.29	6	5	44.36;47.7;46.29;39.49;66.88	41.25	9.185	0.0015	-67	CR
RA-039	Neuroblastoma	ALK(CN:51.63)	Cyclo+topo+ceritinib	75.15	6	5	75.15;77.07;90.08;65.41;57.54	70.11	14.91	0.0015	-58	MCR
RA-045	ALL, T cell	NOTCH1(SNV);CDKN2A/B(HOMDEL)	Control	143.98	4	4	164.88;139.49;107.93;148.46	0	1	na;control	na;control	na;control
RA-045	ALL, T cell	NOTCH1(SNV);CDKN2A/B(HOMDEL)	Clofarabine	131.9	3	2	102.52;161.26	-12.1	0.9	0.63	na;leuk	CR
RA-045	ALL, T cell	NOTCH1(SNV);CDKN2A/B(HOMDEL)	Carfilzomib	135.8	3	2	138.60;133	-8.2	0.9	0.33	na;leuk	SD
RA-045	ALL, T cell	NOTCH1(SNV);CDKN2A/B(HOMDEL)	Venetoclax	139.3	3	2	132.84;145.73	-4.7	1	0.64	na;leuk	SD
RA-045	ALL, T cell	NOTCH1(SNV);CDKN2A/B(HOMDEL)	Temsirolimus	140	3	2	140;140	-4	1	1	na;leuk	SD
RA-045	ALL, T cell	NOTCH1(SNV);CDKN2A/B(HOMDEL)	Nelarabine	153.5	3	2	168.89;138.10	9.5	1.1	0.65	na;leuk	CR
RA-045	ALL, T cell	NOTCH1(SNV);CDKN2A/B(HOMDEL)	Bortezomib	157.8	3	2	170.05;145.63	13.9	1.1	0.38	na;leuk	SD
RA-045	ALL, T cell	NOTCH1(SNV);CDKN2A/B(HOMDEL)	Palbociclib	163.1	3	2	167.58;158.71	19.2	1.1	0.19	na;leuk	SD
RA-045	ALL, T cell	NOTCH1(SNV);CDKN2A/B(HOMDEL)	Topotecan	167.3	3	2	189.82;144.82	23.3	1.2	0.38	na;leuk	MCR
RA-045	ALL, T cell	NOTCH1(SNV);CDKN2A/B(HOMDEL)	VXL+Carfilzomib	174.7	3	2	201.38;148	30.7	1.2	0.38	na;leuk	MCR
RA-045	ALL, T cell	NOTCH1(SNV);CDKN2A/B(HOMDEL)	VXL	180.4	3	2	213.90;147	36.5	1.3	0.38	na;leuk	MCR
RA-049	Anaplastic large cell lymphoma	NPM1 - ALK	Control	7.64	4	4	8.26;4.58;7.03;11.06	0	1	na;control	na;control	na;control
RA-049	Anaplastic large cell lymphoma	NPM1 - ALK	Brentuximab	11.1	4	4	11.62;11.66;10.59;8.9	3.46	1.45	0.085	No reduction	PD1
RA-049	Anaplastic large cell lymphoma	NPM1 - ALK	Ceritinib	42.77	4	4	42.61;42.09;44.76;42.93	35.13	5.6	0.0067	No reduction	CR
RA-049	Anaplastic large cell lymphoma	NPM1 - ALK	Alectinib	>129	4	4	>129;>129;>129;>129	121.36	>16.88	0.0067	-145.58	MCR
RA-049	Anaplastic large cell lymphoma	NPM1 - ALK	Brentuximab+ceritinib	>129	4	3	29.62;>129;>129	121.36	>16.88	0.018	-135.58	MCR in 2/4 mice, and CR in 1/4 mice
RA-054	Rhabdomyosarcoma fusion positive	CDK4(CN:38.45);High FGFR4 RNA	Control	19.97	5	5	14.96;19.97;14.61;24.48;20.38	0	1	na;control	na;control	na;control
RA-054	Rhabdomyosarcoma fusion positive	CDK4(CN:38.45);High FGFR4 RNA	Palbociclib	20.81	6	5	25.82;18.6;17.23;20.81;22.1	0.84	1.04	0.3842	No reduction	PD1
RA-054	Rhabdomyosarcoma fusion positive	CDK4(CN:38.45);High FGFR4 RNA	Ponatinib	26.48	6	6	34.69;26.92;26.03;20.92;23.16;30.51	6.51	1.33	0.0079	No reduction	PD1
RA-054	Rhabdomyosarcoma fusion positive	CDK4(CN:38.45);High FGFR4 RNA	Palbociclib+Temsirolimus	30.92	6	6	31.74;44.72;28.13;30.09;20.81;38.47	10.95	1.55	0.0025	No reduction	PD1
WE-001	Undifferentiated sarcoma	No	Control	13.63	4	4	14.03;18.37;13.23;12.68	0	1	na;control	na;control	na;control
WE-001	Undifferentiated sarcoma	No	Dinaciclib	10.71	4	4	11.47;14.22;9.47;9.94	-2.92	0.79	0.24	No reduction	PD1
WE-001	Undifferentiated sarcoma	No	Carboplatin	11.99	4	4	10.10;13.89;14.32;9.84	-1.63	0.88	0.44	No reduction	PD1
WE-001	Undifferentiated sarcoma	No	Pralatrexate+carboplatin	14.29	4	4	15.02;18.12;8.11;13.56	0.66	1.05	>0.99	No reduction	PD1
WE-001	Undifferentiated sarcoma	No	Pralatrexate	15.09	4	4	15;9.74;17.64;15.18	1.46	1.11	0.97	No reduction	PD1
WE-001	Undifferentiated sarcoma	No	IRN+TMZ	39.72	4	4	35.31;43;36.63;42.81	26.09	2.91	0.0067	No reduction	PD2
WE-005	Osteosarcoma	na;ND	Control	14.19	4	4	22.59;14.39;13.99;11.57	0	1	na;control	na;control	na;control
WE-005	Osteosarcoma	na;ND	Afuresurtib	19.66	4	4	16.89;18;30.57;21.32	5.47	1.39	0.24	No reduction	PD1
WE-005	Osteosarcoma	na;ND	Temsirolimus	22.93	4	3	22.93;24.35;17.97	8.74	1.62	0.0771	No reduction	PD1
WE-005	Osteosarcoma	na;ND	IRN+TMZ	26.28	4	4	15.03;18.05;47.72;34.5	12.09	1.85	0.085	No reduction	PD1
WE-005	Osteosarcoma	na;ND	IRN+TMZ+Temsirolimus	45.98	4	4	45.1;84.66;36.76;46.86	31.79	3.24	0.0067	No reduction	PD2
WE-006	Neuroblastoma	No	Control	22.94	4	4	33.61;20.65;18.84;25.22	0	1	na;control	na;control	na;control
WE-006	Neuroblastoma	No	IRN+TMZ	86.6	6	6	91;72.96;105.92;86.79;86.41;75.83	63.66	3.776	0.0011	-115.8	MCR
WE-006	Neuroblastoma	No	IRN+TMZ+Olaparib	98.66	6	5	94.58;83.48;98.66;102.44;110.09	75.72	4.302	0.0027	-110.6	MCR
WE-012	Ewing's sarcoma	TP53(SNV,CNLOH);STAG2(SNV)	Control	9.35	4	4	7.79;10.91;13.38;6.05	0	1	na;control	na;control	na;control
WE-012	Ewing's sarcoma	TP53(SNV,CNLOH);STAG2(SNV)	Gefitinib	13.62	4	4	14.38;10.02;18.69;12.85	4.27	1.4566	0.1334	No reduction	PD1
WE-012	Ewing's sarcoma	TP53(SNV,CNLOH);STAG2(SNV)	Talazoparib	19.22	4	4	9.94;19.94;18.52;23.6	9.87	2.05603	0.051	No reduction	PD2
WE-012	Ewing's sarcoma	TP53(SNV,CNLOH);STAG2(SNV)	Gemcitabine	19.95	4	4	21.14;30.68;18.75;15.03	10.6	2.13382	0.0067	No reduction	PD2
WE-012	Ewing's sarcoma	TP53(SNV,CNLOH);STAG2(SNV)	Gefitinib+gemcitabine	24.59	4	4	20.98;21.18;28;32.53	15.24	2.63031	0.0067	No reduction	PD2
WE-012	Ewing's sarcoma	TP53(SNV,CNLOH);STAG2(SNV)	IRN+TMZ	25.95	4	4	22.56;29.34;29.99;17.2	16.6	2.77595	0.0067	No reduction	PD2
WE-012	Ewing's sarcoma	TP53(SNV,CNLOH);STAG2(SNV)	IRN+TMZ+Talazoparib	84.67	4	4	84.67;3 mice did not reach event	75.32	9.05827	0.0067	-132.15	CR
